# Supplementary material for: Sublethal Concentrations of Antibiotics Cause Shift to Anaerobic Metabolism in Listeria monocytogenes and Induce Phenotypes Linked to Antibiotic Tolerance
Source: Front Microbiol. 2016 Jul 12;7:1091. doi: 10.3389/fmicb.2016.01091 (PMC4940397; doi:10.3389/fmicb.2016.01091)
Supplement: Supplementary file 2 [file Data_Sheet_2.XLSX]

## Sheet: Expression all 4 AB
Table S3. Full transcriptomic data from exposure of exponentially growing Listeria monocytogenes to sublethal concentration of ampicillin, tetracycline, gentamicin or co-trimoxazole for 3h. Expression from each antibiotic are normalized to MilliQ control giving fold changes and are average of two biological replicates. All genes passed the statistical filtering (p<0.05, q<0.05 and a two-fold cut-…
Synonym	Systematic gene name	Baggerley's test: AB 3h vs MQ 3h original values - Weighted proportions fold change				Annotations - Annotation description	Baggerley's test: AB 3h vs MQ 3h original values - P-value
		AMP	TET	GEN	SXT		AMP	TET	GEN	SXT
accA	lmo1572	-1.07625	-1.16979	-1.01809	-1.15868	acetyl-CoA carboxylase carboxyltransferase subunit alpha	0.117695	0.000934278	0.697483	0.119093
accD	lmo1573	-1.10621	-1.23913	-1.0513	-1.12017	acetyl-CoA carboxylase subunit beta	0.0206681	1.72837e-06	0.395548	0.168516
ackA	lmo1581	1.01897	1.02515	-1.00627	1.00171	acetate kinase	0.717906	0.519631	0.8353	0.982713
AckA2	lmo1168	-1.22636	-1.22328	-1.14389	-1.08877	acetate kinase	0.428444	0.42824	0.593979	0.733676
acpD	lmo0611	-1.377	-2.11417	-1.61868	-1.54187	azoreductase	0.00287876	1.56236e-08	0.00236162	0.00307223
acpP	lmo1806	1.16957	1.27326	1.19977	1.11009	acyl carrier protein	8.88178e-16	0	6.24804e-05	0.0431687
acpS	lmo0885	1.06999	-1.59477	-1.02793	-1.13983	4-phosphopantetheinyl transferase	0.528854	0.000444429	0.883325	0.261147
actA	lmo0204	1.02708	-1.51413	1.07339	1.78119	actin-assembly inducing protein precursor	0.801913	0.00313062	0.761298	0.000258237
addB	lmo2268	-1.16206	-1.51392	-1.00448	1.23071	ATP-dependent deoxyribonuclease subunit B	0.184269	0.000798186	0.964694	0.00479483
adeC	lmo1742	-1.05382	-1.46158	-1.20231	-1.14443	highly adenine deaminases	0.272533	1.61592e-13	0.000182475	0.00570521
adk	lmo2611	-1.06888	-1.07837	-1.07891	-1.02238	adenylate kinase	0.064853	0.0854645	0.222347	0.50704
alaS	lmo1504	-1.02705	-1.18475	1.01846	-1.01256	alanyl-tRNA synthetase	0.481272	1.25953e-05	0.853717	0.906482
alsS	lmo2006	-2.6462	-2.47621	-2.13846	-3.40265	acetolactate synthase	1.83379e-07	5.74259e-08	0.00211476	7.83275e-10
ami	lmo2558	-1.04492	-1.61832	-1.01971	1.06317	autolysin- amidase	0.332189	1.0346e-21	0.854351	0.165227
ansB	lmo1663	1.01794	-1.19701	-1.0973	-1.22695	asparagine synthetase	0.598289	2.90765e-07	0.342786	0.0436758
apt	lmo1524	1.11605	1.17996	1.09854	-1.14563	adenine phosphoribosyltransferase	0.0330036	0.00094465	0.0678549	0.0881296
argB	lmo1589	-1.21284	-1.78508	-1.25234	1.19744	acetylglutamate kinase	0.72625	0.338095	0.748003	0.71961
argC	lmo1591	1.14517	-1.93488	6.5007	2.12784	N-acetyl-gamma-glutamyl-phosphate reductase	0.683996	0.0908139	3.85261e-06	0.00638391
argD	lmo1588	1.05511	1.15176	1.65575	1.47724	acetylornithine aminotransferase	0.883942	0.690049	0.124202	0.249486
argF	lmo1587	-1.04385	-1.11712	-1.18493	-1.16285	ornithine carbamoyltransferase	0.860492	0.651489	0.499522	0.547869
argG	lmo2090	1.09707	-1.43712	3.06549	1.59677	argininosuccinate synthase	0.729358	0.223231	0.000855726	0.0558933
argH	lmo2091	-1.08936	-1.38218	1.66162	1.31928	argininosuccinate lyase	0.759973	0.27198	0.035265	0.279421
argJ	lmo1590	-1.82875	-1.54459	2.27188	1.48905	bifunctional ornithine acetyltransferase-N-acetylglutamate synthase protein	0.194096	0.322349	0.0197121	0.26873
argS	lmo2561	-1.04629	-1.1713	-1.17307	-1.21327	arginyl-tRNA synthetase	0.36382	1.704e-05	0.0776432	0.051087
aroA	lmo1600	1.20962	1.38589	1.19947	1.07323	bifunctional 3-deoxy-7-phosphoheptulonate synthase-chorismate mutase	6.22595e-05	5.61995e-13	0.000160865	0.155953
aroB	lmo1927	-1.18935	-1.37974	-1.3544	-1.07279	3-dehydroquinate synthase	0.000131765	5.83093e-12	5.86103e-05	0.111146
aroD	lmo0491	1.33618	-1.12934	1.3442	1.45815	3-dehydroquinate dehydratase	0.046979	0.445709	0.0413197	0.0090175
aroE (EGDe (NC_003210)_kun gener - sRNA ann som gen 1998167..1999454)		-1.19099	-1.31905	-1.24235	-1.02005		2.52173e-05	3.4864e-08	2.08192e-07	0.671001
aroE (EGDe (NC_003210)_kun gener - sRNA ann som gen 525812..526688)		1.61805	1.15544	2.23293	2.66043		0.134597	0.696343	0.0744605	0.00137786
aroF	lmo1928	-1.14616	-1.29894	-1.28723	-1.05276	chorismate synthase	0.00224376	7.54989e-09	6.88634e-08	0.321189
arpJ	lmo2250	1.13704	-1.39703	2.53699	1.4185	amino acid ABC transporter- permease protein	0.218662	0.00400581	0	0.0121585
asnC	lmo1896	-1.01433	-1.21442	-1.04319	-1.02174	asparaginyl-tRNA synthetase	0.694227	2.11122e-07	0.244134	0.599941
aspB	lmo1897	-1.01581	-1.21455	1.01473	1.09052	aspartate aminotransferase	0.731973	0.0081571	0.848553	0.168154
aspS	lmo1519	-1.13594	-1.78717	-1.10324	-1.1408	aspartyl-tRNA synthetase	8.45543e-05	7.53615e-58	0.00217425	0.00376052
atpA	lmo2531	-1.04571	-1.5268	1.11164	1.26077	F0F1 ATP synthase subunit alpha	0.547923	9.16606e-08	0.366248	0.0128933
atpB	lmo2535	-1.0787	-1.48691	1.10774	1.27963	F0F1 ATP synthase subunit A	0.25704	3.23175e-16	0.57028	0.0313567
atpC	lmo2528	1.02469	-1.43021	1.0928	1.2314	F0F1 ATP synthase subunit epsilon	0.678028	4.88119e-08	0.319633	0.0281668
atpD	lmo2529	-1.01418	-1.4697	1.09067	1.26184	F0F1 ATP synthase subunit beta	0.834454	1.3426e-06	0.506506	0.0342772
atpE	lmo2534	-1.07498	-1.43923	1.31762	1.51966	F0F1 ATP synthase subunit C	0.38164	6.70122e-05	0.00301287	4.83738e-08
atpF	lmo2533	1.00896	-1.61841	1.17006	1.25478	F0F1 ATP synthase subunit B	0.924513	0.000159511	0.300449	0.030863
atpG	lmo2530	-1.00663	-1.51169	1.11909	1.3032	F0F1 ATP synthase subunit gamma	0.831005	2.65922e-36	0.246423	0.0083103
atpH	lmo2532	-1.06479	-1.6522	1.10147	1.25715	F0F1 ATP synthase subunit delta	0.298569	5.70358e-19	0.543981	0.0218583
atpI	lmo2536	-1.07421	-1.41206	1.17996	1.3468	highly ATP synthase subunit i	0.205166	5.23275e-09	0.374561	0.0357864
betL	lmo2092	-1.18054	-1.05977	1.11968	1.05212	glycine betaine transporter BetL	0.0782916	0.53294	0.19629	0.56913
birA	lmo1904	-1.04933	-1.26907	-1.25077	-1.17326	transcriptional regulator and biotin acetyl-CoA-carboxylase synthetase	0.390994	4.28727e-05	0.0101895	0.126056
bvrA	lmo2788	1.3549	1.99915	1.49738	1.65575	transcription antiterminator	0.00501601	0	4.23109e-09	2.71845e-05
bvrB	lmo2787	-1.07507	1.57338	1.09818	1.16904	beta-glucoside-specific phosphotransferase enzyme II ABC component	0.925182	0.496828	0.898767	0.830197
bvrC	lmo2786	2.21193	2.33255	1.58184	1.43679	hypothetical protein	0.184478	0.144075	0.47549	0.583316
cadA	lmo1100	1.07998	1.39222	1.48357	1.20762	cadmium resistance protein	0.654708	0.037633	0.0128541	0.259789
carB	lmo1835	-1.28208	-6.05177	-1.8074	-3.99292	carbamoyl phosphate synthase large subunit	0.0145022	7.21712e-23	8.31088e-05	6.82677e-12
cbiA	lmo1191	1.10082	1.07764	1.00453	1.14001	cobyrinic acid a-c-diamide synthase	0.871496	0.898884	0.994048	0.823906
cbiC	lmo1193	1.01952	1.29989	1.31266	1.54038	cobalt-precorrin-8X methylmutase	0.971587	0.602646	0.592033	0.4002
cbiD	lmo1194	-1.31884	-1.06014	-1.27354	-1.27046	cobalt-precorrin-6A synthase	0.535743	0.888578	0.58352	0.588636
cbiE	lmo1195	-1.24836	1.01954	-1.2002	-1.0473	cobalt-precorrin-6Y C5-methyltransferase	0.682552	0.969316	0.732719	0.933915
cbiF	lmo1197	-1.24719	1.22242	1.164	1.19296	precorrin-3 methylase	0.615195	0.605787	0.70892	0.657211
cbiG	lmo1198	-1.54154	-1.13916	1.02318	1.11734	cobalamin biosynthesis protein CbiG	0.37381	0.768948	0.957531	0.793133
cbiH	lmo1199	-1.38197	-1.29695	-1.13106	-1.14626	precorrin-3B C17-methyltransferase	0.455283	0.476725	0.741273	0.703156
cbiK	lmo1202	-1.18598	-1.43327	1.12829	1.33595	anaerobic Cobalt Chelatase In Cobalamin Biosynthesis	0.69574	0.427088	0.764888	0.45657
cbiL	lmo1203	-1.23069	1.11518	1.0272	1.0931	cobalt-precorrin-2 C20-methyltransferase	0.629534	0.780628	0.94702	0.823524
cbiO (EGDe (NC_003210)_kun gener - sRNA ann som gen 2686848..2687715)		-1.23752	-1.06251	-1.22181	-1.02389		3.58371e-05	0.283767	0.000327568	0.751093
cbiO (EGDe (NC_003210)_kun gener - sRNA ann som gen 2687690..2688530)		-1.06712	-1.00847	-1.11003	1.03251		0.167711	0.879033	0.027587	0.64213
cbiP	lmo1208	1.02108	-1.58656	-1.44053	-1.18479	cobyric acid synthase	0.796821	3.84357e-07	0.00936291	0.068721
cbiQ	lmo1206	1.00129	-1.33804	-1.17863	1.00604	cobalt transport protein Q	0.997137	0.445268	0.658651	0.986571
cca	lmo1905	1.03446	-1.20708	-1.23924	-1.12549	tRNA CCA-pyrophosphorylase	0.492905	0.000367289	0.00314169	0.0213546
ccpA	lmo1599	1.07048	1.46138	1.09029	1.01237	catabolite control protein A	0.205425	8.88178e-16	0.131327	0.823079
cdsA	lmo1316	1.14762	-1.26738	-1.04205	-1.17164	phosphatidate cytidylyltransferase CDP-diglyceride synthase	0.0182529	0.000184868	0.58426	0.0692456
cheA	lmo0692	-1.27942	-1.54224	-1.5081	-1.72995	two-component sensor histidine kinase CheA	0.276805	0.0658531	0.0816181	0.0256681
cheY	lmo0691	-1.44381	-1.42384	-1.31137	-1.31071	chemotaxis response regulator CheY	0.135529	0.144834	0.257092	0.259427
cinA	lmo1397	-1.10402	-1.6887	-1.11951	-1.45939	competence damage-inducible protein A	0.249781	3.7531e-08	0.189095	0.00265096
citB	lmo1641	1.13623	-1.10022	-1.65657	-1.42806	aconitate hydratase	0.132413	0.000358737	0.311395	0.00525145
citC	lmo1566	1.05967	-1.20097	-1.36927	-1.28202	isocitrate dehydrogenase	0.130998	5.50219e-06	0.33248	2.15908e-09
citZ	lmo1567	-1.04156	-1.26345	-1.61368	-1.37544	citrate synthase	0.381303	1.2833e-06	0.0685986	1.81754e-10
clpB	lmo2206	1.27181	1.13258	2.21357	1.07357	endopeptidase Clp ATP-binding chain B ClpB	1.00754e-07	0.239431	1.84774e-08	0.13155
clpC	lmo0232	1.11643	-1.08928	1.38498	-1.16502	endopeptidase Clp ATP-binding chain C	0.015852	0.087547	9.69252e-06	0.0991859
clpE	lmo0997	1.95195	2.82739	6.10153	1.04803	ATP-dependent protease	2.16827e-12	0	0	0.733298
clpP	lmo2468	1.26128	1.78693	1.72705	-1.28078	ATP-dependent Clp protease proteolytic subunit	0.000562481	1.66533e-14	0.002593	0.0306987
clpQ	lmo1278	1.15768	-1.03848	1.13032	1.53227	ATP-dependent protease peptidase subunit	0.153229	0.816663	0.0599008	0
clpX	lmo1268	1.26614	1.04231	-1.04287	-1.01835	ATP-dependent protease ATP-binding subunit ClpX	9.3316e-11	0.282726	0.740393	0.738732
cmk	lmo1939	1.03857	-1.07066	-1.09629	-1.08514	cytidylate kinase	0.612582	0.16441	0.450242	0.101822
coaD	lmo2052	-1.13997	-1.28502	-1.35614	-1.15359	phosphopantetheine adenylyltransferase	0.090128	0.0014846	0.000168647	0.0654467
coaE	lmo1563	-1.13633	-1.68364	-1.20041	-1.21787	dephospho-CoA kinase	0.0450401	6.22761e-09	0.0220946	0.00259954
cobD (EGDe (NC_003210)_kun gener - sRNA ann som gen 1196096..1197182)		1.29201	1.04924	1.10087	1.28213		0.114779	0.778154	0.570791	0.126962
cobD (EGDe (NC_003210)_kun gener - sRNA ann som gen 1218174..1219122)		-2.03072	-1.19477	-1.29344	-1.05928		0.229161	0.724218	0.676591	0.907453
codV	lmo1277	1.23187	-1.04902	1.17932	1.58775	integrase-recombinase	0.0101279	0.605538	0.14186	0.000902838
codY	lmo1280	1.20147	-1.05287	1.13593	1.34028	transcriptional repressor CodY	0.0702895	0.767599	0.124456	0.000254633
comC	lmo1550	-1.0054	-1.14993	-1.16561	-1.0495	late competence protein ComC type IV prepilin peptidase	0.984188	0.614857	0.585831	0.860472
comEA	lmo1484	1.18296	1.67408	1.51326	1.7791	integral membrane protein ComEA	0.645829	0.119266	0.226852	0.0827632
comEB	lmo1483	1.01363	-1.30454	-1.03458	-1.31146	ComEB protein	0.917928	0.0720151	0.867635	0.268396
comEC	lmo1482	-1.21388	-1.01709	-1.15043	-1.39971	putative integral membrane protein ComEC specifically required for DNA uptake but not for binding	0.363701	0.932883	0.503688	0.129037
comFA	lmo2513	1.10606	-1.32788	-1.2471	-1.20293	late competence protein comFA	0.48794	0.0734237	0.159985	0.237044
comFC	lmo2512	-1.06512	-1.26353	-1.24223	-1.21289	late competence protein comFC	0.604587	0.0628993	0.085893	0.125532
comGA	lmo1347	-1.1165	-1.44678	1.01569	1.09562	comG operon protein 1	0.736204	0.285988	0.960656	0.769035
comGB	lmo1346	1.05605	-1.54198	1.26252	1.10876	comG operon protein 2	0.907029	0.324076	0.531839	0.789537
comK'	lmo2270	1.0483	-1.74024	1.42584	1.811	competence transcription factor ComK- N terminal part	0.894172	0.177667	0.278216	0.235708
cspB	lmo2016	1.03259	1.59098	1.61982	1.16218	major cold-shock protein	0.684357	0.0171224	0.0150562	6.10138e-10
cspD	lmo1879	2.49052	3.76545	2.80038	1.80578	cold shock P	1.33031e-05	1.50591e-12	0.00844073	0.0967639
cspL	lmo1364	1.25777	3.46498	1.40302	1.04937	cold shock protein	1.58769e-05	1.51154e-08	0.117542	0.314964
ctaA	lmo2058	-1.13472	-1.24763	-1.24733	-1.20855	heme O oxygenase	0.217053	0.0859498	0.0703677	0.0449815
ctaB	lmo2057	-1.1728	-1.28762	-1.82881	-2.19911	protoheme IX farnesyltransferase	0.0470782	0.00900287	0.0261931	1.71601e-06
ctc	lmo0211	-1.14671	-1.07045	-1.02475	-1.01222	50S ribosomal protein L25-general stress protein Ctc	0.0174227	0.190837	0.824214	0.917028
cydA	lmo2718	1.14134	-1.20006	1.2057	1.42632	highly cytochrome D ubiquinol oxidase subunit I	0.211148	0.0881338	0.0365457	4.21454e-05
cydB	lmo2717	1.13217	-1.24584	1.22272	1.47954	highly cytochrome D ubiquinol oxidase subunit II	0.108256	0.00532274	0.00217058	2.39577e-10
cydC	lmo2716	1.01056	-1.43505	1.07021	1.23449	highly ABC transporter required for expression of cytochrome BD	0.917735	6.54837e-07	0.561732	0.0548754
cydD	lmo2715	1.03179	-1.38561	1.10573	1.25429	highly ABC transporter ATP-binding protein required for expression of cytochrome BD	0.551083	4.91993e-08	0.351642	0.00701839
cysE	lmo0238	-1.17506	-1.70236	-1.04387	-1.02424	serine O-acetyltransferase	0.129957	1.9574e-05	0.696071	0.820632
cysK	lmo0223	-1.13969	-1.14766	-1.19932	-1.12846	highly cysteine synthase	2.12398e-05	0.000133024	0.0444278	0.212219
cysS	lmo0239	-1.2142	-1.81565	1.03013	1.05391	cysteinyl-tRNA synthetase	0.00589493	4.5516e-13	0.757811	0.430576
daaA	lmo1619	1.30468	1.71477	1.32747	1.24313	D-amino acid aminotransferase	0.000464352	1.0133e-11	0.125004	0.0305467
dal	lmo0886	-1.00044	-1.63596	-1.11368	-1.18362	alanine racemase	0.994672	3.14864e-11	0.210246	0.0817139
dapA	lmo1435	-1.11239	-1.46433	-1.06859	-1.14737	dihydrodipicolinate synthase	0.0128308	2.33102e-15	0.428427	0.00404117
dapB	lmo1907	-1.01887	-1.27948	-1.46878	-1.31619	dihydrodipicolinate reductase	0.707414	1.02071e-06	3.17914e-13	0.00161091
dapF	lmo2018	-1.05779	-1.38313	-1.08054	-1.10743	diaminopimelate epimerase	0.292933	3.81509e-10	0.263336	0.0391215
ddl	lmo0855	-1.03563	1.11858	1.03044	1.13921	D-alanyl-alanine synthetase A	0.439614	0.00886421	0.498107	0.0425896
def	lmo1051	-1.04436	-1.36129	-1.00323	-1.30779	peptide deformylase	0.323959	2.38456e-08	0.972414	8.73593e-09
deoD	lmo1856	-1.10046	-1.15734	-1.03941	1.1022	purine nucleoside phosphorylase	0.00971039	7.93719e-05	0.287359	0.00580296
dinG	lmo1899	-1.15526	-1.35083	-1.09522	1.04547	bifunctional ATP-dependent DNA helicase-DNA polymerase III subunit epsilon	0.0122063	1.43791e-05	0.140209	0.418042
divIB	lmo2034	-1.04685	-1.28409	-1.05204	-1.22219	cell-division initiation protein divIB	0.429963	0.00124363	0.380629	0.0447792
divIVA	lmo2020	1.15174	1.05465	1.1618	1.05544	cell-division initiation protein septum placement	1.4021e-07	0.0499872	0.131559	0.049665
dltA	lmo0974	1.47043	-1.13195	1.0444	1.17673	D-alanine--polyphosphoribitol ligase subunit 1	6.66134e-16	0.0908628	0.844438	0.177818
dltB	lmo0973	1.5022	-1.14913	1.07118	1.15162	DltB protein for D-alanine esterification of lipoteichoic acid and wall teichoic acid	0	0.0610209	0.729019	0.114978
dltC	lmo0972	1.41649	-1.00161	1.14992	1.10636	D-alanine--polyphosphoribitol ligase subunit 2	1.1862e-05	0.98414	0.544817	0.581626
dltD	lmo0971	1.45572	-1.0667	1.10498	1.14785	DltD protein for D-alanine esterification of lipoteichoic acid and wall teichoic acid	1.1644e-12	0.513971	0.441087	0.119635
dnaA	lmo0001	-1.22933	-1.4818	-1.04072	-1.03161	chromosomal replication initiation protein	3.04487e-09	1.61339e-27	0.229704	0.486136
dnaB	lmo1561	-1.18014	-1.49841	-1.18761	-1.17217	chromosome replication initiation - membrane attachment protein DnaB	0.0239644	2.90799e-05	4.30242e-05	0.172752
dnaC	lmo0054	-1.012	-1.31771	-1.05481	-1.03308	replicative DNA helicase	0.882042	0.000936971	0.482639	0.666083
dnaD	lmo1895	1.10929	-1.05225	1.05171	1.09331	chromosome replication initiation protein	0.0225938	0.274945	0.272039	0.0507374
dnaE	lmo1574	-1.06722	-1.35899	1.04529	1.11005	highly DNA polymerase III alpha subunit DnaE	0.229821	7.43528e-08	0.398666	0.050939
dnaG	lmo1455	-1.02693	-1.2943	-1.08704	-1.10662	DNA primase	0.584307	0.000634834	0.267287	0.209681
dnaI	lmo1560	-1.0817	-1.31937	-1.15277	-1.18873	primosomal protein DnaI	0.107153	0.00664328	0.000650767	0.117735
dnaJ	lmo1472	1.10982	1.14888	1.29004	-1.09892	chaperone protein DnaJ	0.000611401	0.000827767	0	0.0224584
dnaK	lmo1473	1.16599	1.00962	1.43698	-1.08198	molecular chaperone DnaK	3.61838e-09	0.932314	0	0.00557006
dnaN	lmo0002	-1.13007	-1.07892	1.03146	-1.05979	DNA polymerase III subunit beta	0.00590902	0.0795513	0.466686	0.184008
dnaX	lmo2704	1.00349	-1.2238	-1.15398	-1.02865	highly DNA polymerase III gamma and tau subunits	0.932453	3.69663e-11	2.32541e-06	0.446043
dra	lmo1995	1.10775	1.23338	1.22343	1.15221	deoxyribose-phosphate aldolase	0.0909085	0.00030355	0.0807975	0.0492522
drm	lmo1954	1.20395	1.47201	1.28843	1.40008	phosphopentomutase	0.000425821	4.88498e-15	8.92786e-07	5.92042e-05
efp	lmo1355	1.06214	-1.07554	1.00069	-1.10581	elongation factor P	0.184749	0.122871	0.98817	0.229122
engA	lmo1937	1.08907	1.2423	-1.02034	1.04372	GTP-binding protein EngA	0.022979	1.61871e-13	0.690299	0.1699
engB	lmo1558	1.20134	1.30078	1.19455	1.03449	ribosome biogenesis GTP-binding protein YsxC	0.03982	8.65289e-05	0.0102824	0.639845
eno	lmo2455	1.2497	1.19042	1.3434	1.51886	phosphopyruvate hydratase	0.000774754	0.000599771	0.319455	3.71559e-09
era	lmo1462	-1.01936	-1.39448	1.09336	-1.11438	GTP-binding protein Era	0.797487	1.15203e-09	0.0707135	0.351205
eutA	lmo1174	-1.36655	-2.07665	-1.36247	-2.872	reactivating factor for ethanolamine ammonia lyase	0.767733	0.533734	0.769038	0.416478
eutB	lmo1175	-1.13648	-1.13613	-2.22935	-1.39291	ethanolamine ammonia-lyase- heavy chain	0.868355	0.866995	0.385442	0.683946
eutC	lmo1176	-1.68021	-2.86793	-2.57808	-1.36809	ethanolamine ammonia-lyase small subunit	0.417257	0.153183	0.187476	0.604771
eutD	lmo2103	1.06152	-1.38278	-1.0829	-1.31188	phosphotransacetylase	0.281132	3.2142e-11	0.0801751	5.63255e-06
fabD	lmo1808	-1.078	-1.30559	-1.17605	-1.18886	acyl-carrier-protein S-malonyltransferase	0.0744515	4.04873e-14	0.0534151	0.00166545
fabG (EGDe (NC_003210)_kun gener - sRNA ann som gen 1881380..1882124)		-1.00957	-1.22644	-1.09335	-1.13757		0.886174	4.57059e-06	0.251732	0.0297323
fabG (EGDe (NC_003210)_kun gener - sRNA ann som gen 2257753..2258515)		1.14458	4.21599	1.50366	1.05372		0.669976	4.87065e-10	0.167062	0.871499
fabG (EGDe (NC_003210)_kun gener - sRNA ann som gen 2898534..2899266)		1.03328	1.17783	1.16889	-1.28783		0.873096	0.402466	0.430625	0.251388
fabZ	lmo2524	-1.01419	1.08349	1.06778	1.07946	3R-hydroxymyristoyl-ACP dehydratase	0.671348	0.114548	0.608994	0.497138
fbaA	lmo2556	1.15451	-1.05631	1.26568	1.29038	fructose-1-6-bisphosphate aldolase	1.99396e-13	0.0579016	4.617e-07	5.39169e-12
fbp	lmo0830	-1.15178	-1.72687	-1.87351	-1.2842	highly fructose-1-6-bisphosphatase	0.00493182	6.20121e-23	8.37555e-06	1.31695e-06
ffh	lmo1801	1.02938	-1.14687	-1.03289	-1.07106	signal recognition particle protein Ffh	0.477559	0.00109747	0.432515	0.25777
fhuB	lmo1958	-1.02419	1.01374	-1.09863	1.19131	ferrichrome ABC transporter permease	0.639728	0.801064	0.0856933	0.00059428
fhuC	lmo1960	1.09379	-1.01493	-1.05246	1.20545	ferrichrome ABC transporter ATP-binding protein	0.0247961	0.71406	0.371586	0.0254306
fhuG	lmo1957	-1.01771	1.04641	-1.09047	1.13313	ferrichrome ABC transporter permease	0.687537	0.36956	0.0671822	0.00301208
flaA	lmo0690	1.00995	1.39656	-1.04629	-1.22946	flagellin	0.954673	0.0350084	0.822387	0.262073
flgB	lmo0710	-1.36225	-1.13574	-1.49375	-1.33372	flagellar basal body rod protein FlgB	0.167838	0.546461	0.0797199	0.196431
flgC	lmo0711	-1.66424	-1.24921	-1.52982	-1.45623	flagellar basal body rod protein FlgC	0.0946728	0.500147	0.165876	0.201228
flgD	lmo0696	-1.63308	-1.67757	-1.22116	-1.12254	flagellar basal body rod modification protein	0.353438	0.326359	0.732306	0.836161
flgE	lmo0697	-1.28587	-1.41632	-1.76104	-1.9171	flagellar hook protein FlgE	0.394126	0.245031	0.0771416	0.0476315
flgG	lmo0682	-1.35667	-1.01048	-1.34387	-1.0925	flagellar basal body rod protein FlgG	0.292885	0.96864	0.305462	0.746984
flgK	lmo0705	-1.17212	-1.08814	-1.18005	-1.34474	flagellar hook-associated protein FlgK	0.511587	0.718236	0.493369	0.239717
flgL	lmo0706	-1.35816	-1.38745	-1.3332	-1.57257	flagellar hook-associated protein FlgL	0.120995	0.0951168	0.141985	0.027456
flhA	lmo0680	-1.15648	-1.04754	-1.3595	-1.40462	flagellar biosynthesis protein FlhA	0.702289	0.898991	0.437477	0.395927
flhB	lmo0679	-1.22467	1.26017	-1.63953	-1.4718	flagellar biosynthesis protein FlhB	0.551892	0.442044	0.215314	0.279832
fliD	lmo0707	-1.37687	-1.10605	-1.25275	-1.4636	flagellar capping protein	0.144188	0.621489	0.289991	0.0870715
fliE	lmo0712	-1.68339	-1.05428	-1.21559	-1.25539	flagellar hook-basal body protein FliE	0.126294	0.816908	0.414079	0.414231
fliF	lmo0713	-1.34689	-1.30794	-1.23437	-1.29735	flagellar MS-ring protein	0.210396	0.24943	0.36322	0.268927
fliG	lmo0714	-1.23774	-1.29184	-1.38933	-1.16401	flagellar motor switch protein G	0.380055	0.343151	0.187929	0.525472
fliH	lmo0715	-1.49566	-1.11601	-1.44047	-1.40037	flagellar assembly protein H	0.0755001	0.58671	0.0939372	0.120756
fliI	lmo0716	-1.54925	-1.21889	-1.34546	-1.83544	flagellum-specific ATP synthase	0.192584	0.525036	0.357603	0.0843541
fliM	lmo0699	-1.41396	-1.23165	-1.47261	-1.39839	flagellar motor switch protein FliM	0.322489	0.532298	0.272673	0.336879
fliP	lmo0676	-3.90888	-2.52628	-3.06091	-1.82627	flagellar biosynthesis protein FliP	4.8041e-11	6.83904e-08	5.31695e-05	0.120567
fliQ	lmo0677	-6.11073	-3.28351	-3.46935	-2.71499	flagellar biosynthesis protein FliQ	6.17055e-24	1.9361e-13	1.15393e-05	7.34499e-06
fliR	lmo0678	-1.10342	-1.0385	-2.36823	-1.56577	flagellar biosynthesis protein FliR	0.836025	0.934831	0.138675	0.438232
fmt	lmo1823	-1.10483	-1.63744	-1.11685	-1.14007	methionyl-tRNA formyltransferase	0.106995	7.61581e-07	0.0746414	0.116585
folA	lmo0225	1.04648	-1.47338	-1.11759	1.11093	dihydroneopterin aldolase	0.589851	1.78453e-10	0.505382	0.456327
folC	lmo1551	-1.13232	-1.21784	-1.03673	-1.16826	Folyl-polyglutamate synthetase	0.0993072	0.00531549	0.595032	0.00570883
folD	lmo1360	-1.12967	-1.46069	-1.13557	-1.18723	bifunctional 5-10-methylene-tetrahydrofolate dehydrogenase- 5-10-methylene-tetrahydrofolate cyclohydrolase	0.146198	2.26359e-08	0.00174454	0.0718644
folE	lmo1933	-1.12133	-1.41697	-1.69798	-1.37014	GTP cyclohydrolase I	0.133898	1.8421e-05	5.916e-08	0.0134072
folK	lmo0226	1.04211	-1.54912	-1.11127	1.09057	folK 7-8-dihydro-6-hydroxymethylpterin pyrophosphokinase	0.614649	2.47098e-11	0.407493	0.610911
fri	lmo0943	-1.15865	-1.46328	1.62124	1.22551	non-heme iron-binding ferritin	0.0286756	1.62365e-05	0.207152	1.37797e-05
frr	lmo1314	1.0342	-1.0525	1.00263	-1.1889	ribosome recycling factor	0.344399	0.153524	0.941453	3.94625e-06
fruA	lmo2335	1.35815	-1.11386	1.09952	1.11851	highly phosphotransferase system PTS fructose-specific enzyme IIABC component	0.04876	0.525611	0.560231	0.491665
fruB	lmo2336	1.44084	1.04215	1.30921	1.42318	fructose-1-phosphate kinase	0.0184055	0.802763	0.087813	0.0231781
ftsA	lmo2033	-1.03771	-1.32405	-1.13526	-1.10246	highly cell-division protein FtsA	0.392741	7.32967e-10	0.0373331	0.0265872
ftsE	lmo2507	-1.37645	-1.66576	-1.33561	-1.52695	highly the cell-division ATP-binding protein FtsE	1.54244e-05	1.62145e-32	0.00402025	0.00339355
ftsH	lmo0220	-1.02716	-1.40394	-1.28341	-1.24684	highly cell division protein ftsH	0.428685	3.36311e-49	0.000407119	7.56002e-08
ftsL	lmo2040	1.07121	-1.06294	1.09306	1.06135	cell-division protein FtsL	0.254801	0.609389	0.406802	0.348826
ftsX	lmo2506	-1.3646	-1.6911	-1.30182	-1.35639	highly cell-division protein FtsX	0.00296657	6.25881e-07	0.00497681	0.0565377
ftsZ	lmo2032	-1.04532	-1.18375	-1.08269	-1.08192	cell division protein FtsZ	0.139953	3.58366e-08	0.00847282	0.00935611
fumC	lmo2225	-1.05032	-1.27625	-1.10178	-1.2143	fumarate hydratase	0.388177	3.67185e-05	0.136808	0.00100995
fur	lmo1956	1.10807	1.09209	1.67735	1.49202	transcriptional regulator Fur family	0.0598702	0.0142085	0.105577	0.0217739
fus	lmo2654	-1.0216	1.11064	-1.11598	-1.03026	elongation factor G	0.644642	2.22045e-16	0.00159085	0.397129
fxsA	lmo1569	1.09987	1.15262	1.19692	-1.07095	FxsA	0.448169	0.37483	0.385265	0.547978
galE	lmo2477	1.00032	-1.30645	1.07203	1.11995	UDP-glucose 4-epimerase	0.9965	5.94273e-05	0.365274	0.039462
gap	lmo2459	1.3658	1.34996	1.74933	2.07989	glyceraldehyde-3-phosphate dehydrogenase	1.20445e-05	2.07726e-08	0.0314749	0
gatA	lmo1755	1.0713	-1.34493	1.02873	1.04503	aspartyl-glutamyl-tRNA amidotransferase subunit A	0.0565443	2.36621e-07	0.807872	0.75272
gatB	lmo1754	1.13859	-1.33237	1.01337	-1.04572	aspartyl-glutamyl-tRNA amidotransferase subunit B	0.00170159	2.73919e-10	0.844064	0.450388
gatC	lmo1756	1.1422	-1.26887	1.06105	1.06629	aspartyl-glutamyl-tRNA amidotransferase subunit C	1.33618e-06	4.51011e-06	0.607765	0.672107
gbuA	lmo1014	-1.22529	-1.74546	-1.42012	-1.34374	highly glycine betaine ABC transporter ATP-binding protein	5.061e-06	1.19287e-24	4.26923e-12	9.4889e-11
gbuB	lmo1015	-1.12243	-1.79185	-1.38652	-1.2492	highly glycine betaine ABC transporters permease	0.0444343	1.28037e-30	1.22285e-07	5.372e-06
gbuC	lmo1016	-1.07908	-1.69439	-1.29993	-1.16925	highly glycine betaine ABC transporters glycine betaine-binding protein	0.301781	1.00357e-25	0.0200072	0.118128
gcvT	lmo1348	-1.50049	-1.71693	-1.77654	-1.73124	glycine cleavage system aminomethyltransferase T	7.45807e-07	1.35021e-10	1.89323e-11	1.20482e-10
gid	lmo1276	-1.01388	-1.06768	-1.15456	-1.09521	tRNA uracil-5--methyltransferase Gid	0.806233	0.243673	0.0129858	0.112502
gidA	lmo2810	-1.00296	-1.14942	-1.21118	1.08637	tRNA uridine 5-carboxymethylaminomethyl modification enzyme GidA	0.940138	0.000546771	9.44239e-05	0.530455
gidB	lmo2802	-1.04538	-1.22682	-1.18127	1.07376	16S rRNA methyltransferase GidB	0.666395	0.0140654	0.300903	0.365141
glmM	lmo2118	1.14644	-1.07308	1.07897	1.02292	phosphoglucosamine mutase	0.00346634	0.146686	0.107791	0.684714
glmU	lmo0198	-1.02003	-1.29682	-1.05459	-1.07574	bifunctional N-acetylglucosamine-1-phosphate uridyltransferase-glucosamine-1-phosphate acetyltransferase	0.688714	5.89037e-07	0.617031	0.1458
glnA	lmo1299	1.26631	1.16507	-1.0801	-1.25229	highly glutamine synthetases	8.18506e-06	0.00413686	0.565339	0.00474166
glnR	lmo1298	1.42115	1.11497	-1.28292	-1.15295	glutamine synthetase repressor	0.000390969	0.390613	0.0416336	0.405229
glpD	lmo1293	1.34288	-1.2317	1.10577	-1.1644	glycerol 3 phosphate dehydrogenase	0.0447357	0.00302185	0.720319	0.575821
glpF	lmo1167	-1.11221	-1.57022	-1.12261	-1.22098	glycerol uptake facilitator protein	0.765376	0.211022	0.727981	0.59389
glpK	lmo1538	-1.13872	-1.0572	-1.03735	-1.41671	glycerol kinase	0.325777	0.459556	0.844426	0.00314422
gltC	lmo1735	1.02519	-1.24179	1.2128	-1.05945	transcription activator of glutamate synthase operon GltC	0.891166	0.318324	0.251178	0.748138
gltD	lmo1733	1.06992	-1.2392	-1.09949	1.03444	glutamate synthase subunit beta	0.828614	0.517494	0.769734	0.914389
gltX	lmo0237	-1.17534	-1.3155	-1.05266	-1.09785	glutamyl-tRNA synthetase	7.68817e-06	1.18867e-13	0.140935	0.00837482
glyA	lmo2539	-1.391	-1.49146	-1.70916	-1.75868	serine hydroxymethyltransferase	1.91372e-08	4.6389e-11	3.26132e-16	6.84003e-11
glyQ	lmo1459	-1.15319	-1.32906	-1.01187	1.00855	glycyl-tRNA synthetase subunit alpha	0.0391768	0.000747329	0.857976	0.896763
glyS	lmo1458	-1.16676	-1.49461	-1.07403	-1.0881	glycyl-tRNA synthetase subunit beta	0.000659616	4.64762e-10	0.180312	0.183397
gmk	lmo1827	1.04648	-1.10703	-1.10242	-1.03677	guanylate kinase	0.414727	0.0929913	0.166559	0.530185
gpsA	lmo1936	1.11549	1.23436	1.02044	-1.00853	NADPH-dependent glycerol-3-phosphate dehydrogenase	0.0198335	3.00555e-06	0.671816	0.882379
greA	lmo1496	1.06483	-1.02135	1.00641	-1.13118	transcription elongation factor GreA	0.532068	0.844528	0.965795	0.450088
groEL	lmo2068	1.13318	1.17838	1.43068	1.07235	chaperonin GroEL	0.00947573	2.22045e-16	0	0.539155
groES	lmo2069	1.23552	1.32499	1.59888	1.14894	co-chaperonin GroES	0	1.19262e-05	0	2.66454e-15
grpE	lmo1474	1.20902	1.01242	1.46333	1.02107	heat shock protein GrpE	3.6493e-09	0.917067	0	0.751149
gsaB	lmo1685	-1.1094	-1.54225	-1.07763	-1.0891	glutamate-1-semialdehyde aminotransferase	0.0808545	1.41163e-14	0.385768	0.100456
gtcA	lmo2549	1.02386	-1.19143	1.00997	-1.00568	wall teichoic acid glycosylation protein GtcA	0.668061	0.00216963	0.930137	0.918618
guaA	lmo1096	-1.02868	-1.33864	-1.19268	-1.16474	GMP synthase	0.370549	2.5656e-18	0.00565381	0.0121978
guaB	lmo2758	-1.15506	-1.4183	-1.19596	-1.14373	inosine-monophosphate dehydrogenase	5.95019e-10	7.30114e-23	2.07237e-14	0.0642729
gyrA	lmo0007	1.09193	-1.34175	-1.00395	-1.10406	DNA gyrase subunit A	0.170238	2.54347e-13	0.916445	0.0186158
gyrB	lmo0006	1.07276	-1.37268	-1.11454	-1.16473	DNA gyrase subunit B	0.0594021	6.82149e-15	0.00521907	0.00070396
hemA	lmo1557	-1.2329	-1.94536	-1.40357	-1.19534	glutamyl-tRNA reductase	0.0124871	9.12886e-30	3.53609e-15	0.0193927
hemB	lmo1554	-1.06216	-1.57868	-1.01826	1.06244	delta-aminolevulinic acid dehydratase	0.363171	8.73983e-10	0.829463	0.504374
hemC	lmo1556	-1.21345	-1.90343	-1.31723	-1.10811	porphobilinogen deaminase	0.022148	2.85171e-11	0.00100598	0.29224
hemD	lmo1555	-1.14861	-1.79369	-1.2167	-1.10856	uroporphyrinogen-III synthase	0.0458558	3.50896e-11	0.0184732	0.348025
hemE	lmo2212	-1.02225	-1.68651	-1.42134	-1.05457	uroporphyrinogen decarboxylase	0.657847	2.2313e-19	0.0770918	0.554618
hemH	lmo2211	1.01893	-1.54718	-1.25513	1.1041	ferrochelatase	0.684238	1.3075e-29	0.300431	0.0342004
hemL	lmo1553	-1.09059	-1.66161	-1.09568	1.05177	glutamate-1-semialdehyde aminotransferase	0.0486198	9.55726e-25	0.0874036	0.317294
hemN	lmo1476	1.02726	-1.06352	-1.18057	-1.13467	coproporphyrinogen III oxidase	0.623345	0.26492	0.0482629	0.1664
hisA	lmo0564	1.14403	-1.28752	-1.11599	1.48958	1-5-phosphoribosyl-5-5-phosphoribosylaminomethylideneamino imidazole-4-carboxamide isomerase	0.572293	0.330657	0.663621	0.124458
hisB	lmo0566	1.40654	-1.1178	-1.05792	1.35588	imidazoleglycerol-phosphate dehydratase	0.119104	0.644809	0.814872	0.168056
hisC	lmo1925	-1.19655	-1.33469	-1.1883	1.009	histidinol-phosphate aminotransferase	0.00339029	3.56598e-06	0.00461837	0.877978
hisD	lmo0567	1.26534	-1.17163	-1.17432	1.42626	histidinol dehydrogenase	0.265069	0.491192	0.489048	0.0836694
hisE	lmo0561	1.62747	-1.05305	1.17477	1.62261	phosphoribosyl-ATP pyrophosphatase	0.0980629	0.889572	0.594359	0.0927012
hisF	lmo0563	1.24631	-1.239	-1.23894	1.47349	imidazole glycerol phosphate synthase subunit HisF	0.380751	0.438898	0.442803	0.238812
hisG	lmo0568	1.444	-1.33741	-1.1889	1.4258	ATP phosphoribosyltransferase catalytic subunit	0.160633	0.340583	0.561912	0.177029
hisH	lmo0565	1.03579	-1.68921	-1.29594	1.20662	imidazole glycerol phosphate synthase subunit HisH	0.852647	0.0156436	0.202464	0.303124
hisI	lmo0562	-1.51851	-1.41811	-1.21524	1.48068	phosphoribosyl-AMP cyclohydrolase	0.246226	0.317423	0.558335	0.153787
hisJ	lmo0570	-1.0856	-1.48117	-1.02839	1.09539	histidinol-phosphatase	0.283487	1.73237e-06	0.816215	0.4128
hisS	lmo1520	-1.1666	-1.76305	-1.14662	-1.1283	histidyl-tRNA synthetase	0.000175027	2.20523e-68	0.00808391	0.136653
hisZ	lmo0569	1.30595	-1.43432	-1.21065	1.49228	ATP phosphoribosyltransferase regulatory subunit	0.261447	0.190442	0.471452	0.0822382
hly	lmo0202	1.18489	1.13427	1.37271	1.95991	listeriolysin O precursor	0.10866	0.305619	0.192059	3.00962e-05
holA	lmo1481	1.0952	1.09208	1.25481	1.12784	DNA polymerase III subunit delta	0.263633	0.227073	0.00142685	0.101196
hom	lmo2547	-1.02448	-1.08349	-1.00856	1.19935	homoserine dehydrogenase	0.657689	0.142248	0.974032	0.000458454
hrcA	lmo1475	1.16017	-1.065	1.42335	-1.06693	heat-inducible transcription repressor	1.82195e-08	0.14663	0	0.0508713
hslO	lmo0222	-1.02124	-1.26486	-1.4753	-1.17746	Hsp33-like chaperonin	0.700629	3.80728e-05	0.00289971	0.20697
hslU	lmo1279	1.11441	-1.16519	1.08159	1.38193	ATP-dependent protease ATP-binding subunit HslU	0.246937	0.199374	0.532071	2.25511e-11
hup	lmo1934	1.10545	1.00706	1.39765	1.06975	non-specific DNA-binding protein HU	0.0164222	0.922632	0.00728852	0.00037673
iap	lmo0582	-1.12494	1.03161	1.02551	-1.00649	invasion associated secreted endopeptidase	0.0922414	0.755185	0.749727	0.912125
ileS	lmo2019	-1.0433	-1.16555	-1.04796	-1.13495	isoleucyl-tRNA synthetase	0.435985	0.002314	0.448688	0.0123378
ilvA	lmo1991	2.14841	-1.00329	1.2117	2.1315	threonine dehydratase	0.0162959	0.99305	0.595612	0.0176732
ilvB	lmo1984	1.70053	-1.67831	-1.17215	1.45176	acetolactate synthase acetohydroxy-acid synthase large subunit	0.0544413	0.11695	0.699575	0.161228
ilvC	lmo1986	1.48544	-1.13023	1.04084	1.36107	ketol-acid reductoisomerase	0.166978	0.703053	0.899219	0.291756
ilvD	lmo1983	2.18033	-1.1945	-1.03445	1.99709	dihydroxy-acid dehydratase	0.0411934	0.707842	0.941363	0.0757852
ilvH	lmo1985	1.77944	-1.03399	1.28375	1.83702	acetolactate synthase 3 regulatory subunit	0.024861	0.909327	0.422776	0.0171157
infA	lmo2610	-1.06577	-1.09329	-1.05456	-1.00093	translation initiation factor IF-1	0.49899	0.263568	0.475834	0.990012
infB	lmo1325	-1.10821	1.11638	-1.13461	-1.03285	translation initiation factor IF-2	0.00468211	0.324545	0.0430431	0.317918
infC	lmo1785	1.08763	1.48563	-1.04047	1.09894	translation initiation factor IF-3	0.00192957	1.11668e-05	0.302514	0.0589866
inlA	lmo0433	-1.5451	-2.06279	-1.28837	1.17772	internalin A	0.000150644	8.69695e-09	0.0285703	0.0923496
inlB	lmo0434	-2.33258	-2.21994	-1.42101	-1.07437	internalin B	5.2593e-08	1.59802e-07	0.00944338	0.570239
inlC	lmo1786	-1.09489	1.36236	-1.04891	-1.08021	internalin C	0.665817	0.0985706	0.82397	0.71229
inlE	lmo0264	-1.06734	-1.16286	-1.11473	-1.3886	internalin E	0.921372	0.820874	0.870488	0.642451
inlG	lmo0262	1.31273	1.18973	-1.0487	1.11535	internalin G	0.525754	0.687863	0.91798	0.806785
inlH	lmo0263	-4.19594	-2.9202	-2.44598	-2.61947	internalin H	6.11809e-08	5.4847e-10	0.00264356	0.0041015
int	lmo2332	-1.15915	-1.28065	1.00866	1.07704	putative integrase	0.153203	0.018297	0.95872	0.447837
ipk	lmo0190	-1.11723	-1.75118	-1.4403	-1.23499	4-diphosphocytidyl-2-C-methyl-D-erythritol kinase	0.0593183	1.4701e-15	2.06376e-08	0.000566638
ispD (EGDe (NC_003210)_kun gener - sRNA ann som gen 1121097..1121808)		1.09832	-1.29999	1.10642	-1.03131		0.015249	2.1355e-10	0.252985	0.620634
ispD (EGDe (NC_003210)_kun gener - sRNA ann som gen 255799..256498)		-1.31598	-1.40708	-1.10756	-1.24499		1.39795e-09	7.14059e-14	0.0180266	9.46431e-07
ispF	lmo0236	-1.25651	-1.29843	-1.15654	-1.21546	ispF 2-C-methyl-D-erythritol 2-4-cyclodiphosphate synthase	5.83175e-05	3.32563e-05	0.0367964	0.000493087
ispG	lmo1441	1.22074	-1.2468	1.06043	1.08312	4-hydroxy-3-methylbut-2-en-1-yl diphosphate synthase	0.101191	0.103742	0.641668	0.525646
ispH	lmo1451	1.07582	-1.06388	1.07303	-1.16629	4-hydroxy-3-methylbut-2-enyl diphosphate reductase	0.477743	0.555696	0.617181	0.15833
kat	lmo2785	-1.0385	1.35732	3.86674	2.13417	catalase	0.601149	1.74799e-06	0.317384	0.0361338
kdpA	lmo2682	1.20576	1.00028	1.37057	1.5198	potassium-transporting ATPase subunit A	0.646394	0.999465	0.42311	0.278206
kdpB	lmo2681	-1.23258	-1.17203	-1.28707	-1.01354	potassium-transporting ATPase subunit B	0.519936	0.616306	0.440985	0.965296
kdpC	lmo2680	-1.00776	-1.44251	1.03636	1.0651	potassium-transporting atpase c chain	0.941697	0.0013533	0.735825	0.55945
ksgA	lmo0188	1.05484	-1.21533	-1.07606	-1.09926	dimethyladenosine transferase	0.379893	0.0041387	0.573667	0.467224
ldh	lmo0210	1.36595	1.67526	1.88588	1.92774	L-lactate dehydrogenase	0.0316637	4.39813e-05	0.0506203	4.26366e-05
lemA	lmo0962	1.20047	1.77575	1.12529	1.22708	epitope LemA	0.0120185	0	0.0239609	0.000337439
lepA	lmo1479	1.09582	1.07292	-1.03302	-1.20287	GTP-binding protein LepA	0.126518	0.235634	0.753809	0.00403272
leuA	lmo1987	1.6363	-1.48977	-1.10593	1.46448	2-isopropylmalate synthase	0.113492	0.299821	0.821203	0.232356
leuB	lmo1988	1.88777	-1.4509	-1.02444	1.85569	3-isopropylmalate dehydrogenase	0.0101413	0.23481	0.938271	0.0127367
leuC	lmo1989	1.7683	-1.21812	-1.1081	1.55038	isopropylmalate isomerase large subunit	0.0447536	0.55954	0.76908	0.134336
leuD	lmo1990	2.17752	-1.30688	1.18066	2.02431	isopropylmalate isomerase small subunit	0.00725221	0.467956	0.639442	0.0167165
leuS	lmo1660	-1.10116	-1.26019	-1.0561	-1.14361	leucyl-tRNA synthetase	0.0132907	6.29599e-09	0.335898	0.000640452
lgt	lmo2482	-1.013	-1.27999	1.0058	1.04531	prolipoprotein diacylglyceryl transferase	0.845139	0.000374928	0.948848	0.556016
lhrA		1.28316	1.83166	2.58662	1.18605		0.120227	0.129046	0.0160054	0.379049
LhrB/L20		-1.07717	1.44153	1.09733	1.2508		0.418615	0.122276	0.618752	0.0548846
lhrC-1			1				0.317311	1	0.317311	0.317311
lhrC-2		1		1	1		1	0.317311	1	1
lhrC-3			1	1			0.317311	1	1	0.317311
lhrC-4		1	1	1	1		1	1	1	1
lhrC-5		1	1	1	1		1	1	1	1
ligA	lmo1758	1.17617	-1.35726	-1.00631	1.06364	NAD-dependent DNA ligase LigA	0.000399911	1.06144e-06	0.956258	0.345336
lisK	lmo1378	1.06727	1.13118	1.17121	1.02422	two-component sensor histidine kinase	0.302143	0.0443316	0.0733728	0.707487
lisR	lmo1377	1.09371	1.1805	1.16013	1.0786	two-component response regulator	0.277974	0.00526541	0.0138253	0.220265
lmaA	lmo0118	-6.02729	-1.23214	-9.48737	3.05772	antigen A	1.16183e-11	0.212405	7.49229e-14	2.9543e-12
lmaB	lmo0117	-7.57739	-1.18782	-7.3922	2.99521	antigen B	2.6512e-11	0.299318	3.18042e-11	1.45366e-09
lmaC	lmo0116	-3.68725	1.26076	-4.49102	3.35324	Antigen C	1.41336e-06	0.218699	1.49187e-07	8.6145e-05
lmaD	lmo0115	-6.76679	-1.05006	-4.96203	2.7716	Antigen D	1.77702e-10	0.78112	4.93165e-09	0.000272372
lmo0003	lmo0003	-1.51133	-2.09956	-1.30914	-1.46581	hypothetical protein	0.00706011	8.1257e-06	0.066878	0.0237241
lmo0004	lmo0004	1.08567	-1.25747	-1.05861	-1.25846	YaaA protein	0.225362	0.0199262	0.0590396	2.69754e-10
lmo0008	lmo0008	1.27514	-1.32129	-1.05894	-1.06902	cardiolipin synthase	0.000498276	5.52703e-05	0.383948	0.431167
lmo0009	lmo0009	1.12771	-1.34207	-1.22563	-1.2741	spermidine N1-acetyltransferase	0.0603406	2.84709e-05	0.00327504	0.00199042
lmo0010	lmo0010	1.06214	-1.51157	-1.37549	-1.35431	mevalonate kinase	0.131886	2.55474e-20	5.40166e-05	2.07373e-07
lmo0011	lmo0011	1.10076	-1.36803	-1.25562	-1.17451	mevalonate diphosphate decarboxylase	0.10092	2.18129e-08	0.000127614	0.00312942
lmo0012	lmo0012	1.09245	-1.27545	-1.17286	-1.24837	mevalonate kinases	0.0579752	3.90472e-07	0.00376175	4.31535e-06
lmo0017	lmo0017	-1.70714	-1.55188	-1.82399	-1.80772	Bacillus anthracis CapA protein polyglutamate capsule biosynthesis	0.00150331	0.000563993	0.00301642	0.0128772
lmo0018	lmo0018	-1.28337	1.11267	-1.23658	-1.16721	beta-glucosidase	0.0527433	0.357199	0.14723	0.21867
lmo0019	lmo0019	-3.71381	-3.47399	-2.99826	-2.71735	hypothetical protein	1.84398e-05	3.06873e-05	0.00103454	0.00185986
lmo0020	lmo0020	1.17245	1.08888	1.22181	1.13212	transcriptional regulator GntR family	0.428341	0.672725	0.311635	0.540314
lmo0021	lmo0021	1.11503	1.96844	2.33505	1.94404	PTS system- fructose-specific IIA component	0.801624	0.0196797	0.00274962	0.0275
lmo0022	lmo0022	1.585	-1.43725	2.08279	2.10392	PTS system- fructose-specific IIB component	0.741832	0.76766	0.437182	0.432669
lmo0023	lmo0023	-2.57729	-2.18153	2.05864	-1.17678	PTS system- fructose-specific IIC component	0.532613	0.586976	0.462531	0.894373
lmo0024	lmo0024	2.16711	1.16006	4.25978	1.4103	PTS system- mannose-specific IID component	0.573582	0.924615	0.218025	0.820736
lmo0025	lmo0025	-2.49658	-2.46783	1.11542	-1.71901	phosphoheptose isomerase	0.340221	0.262423	0.849233	0.449565
lmo0026	lmo0026	-2.88792	-2.38257	-1.73628	-1.87781	similar copper homeostasis protein CutC	0.170614	0.232624	0.409061	0.358267
lmo0027	lmo0027	1.58824	2.039	1.00836	1.59527	PTS system- beta-glucosides specific enzyme IIABC	0.357256	0.126271	0.988108	0.352352
lmo0028	lmo0028	-1.07773	1.12107	1.44293	1.34416	similar microcin C7 self-immunity protein MccF	0.730446	0.575779	0.0588495	0.135869
lmo0029	lmo0029	1.15338	1.32324	1.11804	1.10744	hypothetical protein	0.00608679	6.35939e-05	0.430041	0.018304
lmo0030	lmo0030	-1.07975	-1.47799	-1.01477	-1.0546	hypothetical protein	0.496479	0.00125783	0.894546	0.635536
lmo0031	lmo0031	-1.02315	-1.43319	1.04022	-1.0081	LacI family transcription regulator	0.823769	0.00117304	0.695574	0.937192
lmo0032	lmo0032	1.5705	1.42482	1.09089	1.40966	xylose repressor	0.607562	0.689154	0.927527	0.703409
lmo0033	lmo0033	-1.30842	-1.03995	-1.51955	-1.4429	endoglucanase	0.649644	0.943232	0.495526	0.546101
lmo0034	lmo0034	-1.30183	-1.36298	-1.48433	-1.05655	PTS system- cellobiose-specific IIC component	0.50462	0.433642	0.332793	0.883285
lmo0035	lmo0035	1.03187	-1.03099	1.13009	1.161	Glucosamine--fructose-6-phosphate aminotransferase C-terminal domain	0.932253	0.93424	0.733516	0.713095
lmo0036	lmo0036	-1.02602	1.22737	-1.16459	-1.00034	putrescine carbamoyltransferase	0.943148	0.541102	0.681211	0.999397
lmo0037	lmo0037	1.10693	1.15585	-1.21238	1.08328	amino acid transporter	0.761846	0.657511	0.592685	0.812434
lmo0038	lmo0038	-1.12135	-1.23578	-1.65371	-1.04886	agmatine deiminase	0.702613	0.486016	0.129199	0.888396
lmo0039	lmo0039	-1.28228	-1.02056	-1.15564	-1.12116	carbamate kinase	0.290347	0.925895	0.526008	0.715755
lmo0040	lmo0040	-1.24874	-1.58388	-1.12274	-1.13137	agmatine deiminase	0.124475	0.00254541	0.531458	0.381282
lmo0041	lmo0041	-1.22674	-1.57705	-1.07353	-1.09266	conserved hypothetical protein- hypothetical regulator	0.177657	0.00448997	0.626712	0.547109
lmo0042	lmo0042	1.06709	-1.05323	1.02588	1.03579	similar DedA protein	0.637883	0.574552	0.778802	0.761231
lmo0043	lmo0043	-2.04427	-1.87567	-2.11234	-1.83102	arginine deiminase	3.77232e-05	0.000640176	0.00249754	0.0141476
lmo0047	lmo0047	1.09646	1.22699	-1.13372	-1.08471	hypothetical protein	0.203354	0.00507367	0.106107	0.412241
lmo0048	lmo0048	1.04737	-1.53065	1.08521	-1.03563	putative accessory gene regulator protein	0.42363	1.11366e-53	0.005751	0.1532
lmo0049	lmo0049	1.00557	-1.29639	1.64859	1.28942	hypothetical protein	0.956414	0.100809	0.000200985	0.090258
lmo0050	lmo0050	-1.06869	-1.61749	1.06195	-1.08201	sensor histidine kinase AgrC from Staphylococcus	0.287551	1.40253e-13	0.185244	0.478004
lmo0051	lmo0051	-1.06023	-1.43633	1.05616	-1.06698	2-components response regulator protein AgrA from Staphylococcus	0.51078	1.63187e-51	0.0078554	0.62228
lmo0052	lmo0052	-1.0292	-1.43757	-1.07996	-1.04183	YybT protein	0.444757	4.35162e-19	0.0428321	0.27813
lmo0056	lmo0056	-1.00058	1.79599	1.01481	1.15587	a small heat shock protein of Clostridium acetobutylicum	0.996454	1.96815e-09	0.896893	0.189088
lmo0057	lmo0057	-1.15973	-1.12714	1.02473	1.206	YueB protein	0.788915	0.825322	0.963039	0.712893
lmo0058	lmo0058	-1.26948	-1.16521	-1.01776	1.675	hypothetical protein	0.59838	0.726603	0.967038	0.170584
lmo0059	lmo0059	1.51276	1.37579	1.79047	1.68482	YukD protein	0.627943	0.537731	0.236323	0.481133
lmo0060	lmo0060	-1.32703	-1.33522	-1.19126	1.1273	YukC protein	0.531568	0.518286	0.689486	0.769139
lmo0061	lmo0061	-1.11555	-1.37407	-1.01808	1.14588	YukA protein	0.799379	0.479093	0.965846	0.736433
lmo0062	lmo0062	1.29205	1.04659	1.5857	1.35687	hypothetical protein	0.551153	0.905122	0.185798	0.401499
lmo0063	lmo0063	1.98285	1.15783	1.16285	1.28915	hypothetical protein	0.204354	0.812922	0.808942	0.676102
lmo0064	lmo0064	1.01824	-1.36936	-1.18478	-1.13485	hypothetical protein	0.95037	0.314813	0.637857	0.679453
lmo0065	lmo0065	-2.0915	-2.56895	-1.67853	-1.7163	hypothetical protein	0.0680874	0.0264883	0.172393	0.158523
lmo0066	lmo0066	1.25903	-1.38579	1.00095	1.1848	toxin components	0.233737	0.081954	0.995223	0.267378
lmo0067	lmo0067	1.03395	-1.49455	-1.04531	1.15051	dinitrogenase reductase ADP-ribosylation system	0.783857	0.00105586	0.702332	0.0984396
lmo0068	lmo0068	1.00406	-1.53927	-1.0234	1.15883	hypothetical protein	0.980469	1.63126e-05	0.915463	0.391409
lmo0069	lmo0069	-1.14076	-1.69307	-1.23455	1.09299	hypothetical protein	0.187498	0.000251538	0.125076	0.417832
lmo0070	lmo0070	-1.00811	-1.64654	1.02714	1.43453	hypothetical protein	0.971268	0.0480873	0.939515	0.0782563
lmo0071	lmo0071	-1.86757	-2.32201	-1.48772	1.08142	hypothetical protein	0.00416654	0.000244636	0.0860761	0.666014
lmo0072	lmo0072	-1.6875	-2.03281	-1.16263	1.25058	hypothetical protein	0.000241887	1.82279e-06	0.450072	0.274026
lmo0073	lmo0073	-1.34128	-1.08592	1.36173	1.38169	hypothetical protein	0.377004	0.790796	0.277198	0.256243
lmo0074	lmo0074	1.31589	-1.74707	1.0691	1.78322	hypothetical protein	0.45288	0.150978	0.830121	0.0305257
lmo0075	lmo0075	-1.22606	-1.65146	-1.30956	1.03583	carboxyphosphonoenolpyruvate phosphonomutase	0.0291223	5.3621e-07	0.0044013	0.724618
lmo0076	lmo0076	-1.07481	-1.51942	-1.30601	1.04621	similar Ada protein O6-methylguanine-DNA methyltransferase	0.551333	3.83248e-05	0.00661991	0.771371
lmo0077	lmo0077	1.09695	1.10217	1.42812	1.46459	hypothetical protein	0.404428	0.373414	0.00305358	0.000228045
lmo0078	lmo0078	-1.06194	-1.21236	1.04618	1.04293	phosphoglycerate dehydrogenase	0.436409	0.00628908	0.585204	0.542552
lmo0079	lmo0079	-1.39065	-1.98497	-1.45339	-1.42209	hypothetical protein	0.0163382	4.75155e-06	0.00693676	0.0164697
lmo0080	lmo0080	-1.2746	-1.36641	-1.25857	-1.22241	hypothetical protein	0.125623	0.0884659	0.143742	0.199382
lmo0081	lmo0081	-1.14958	-1.56716	-1.00276	-1.01816	hypothetical protein	0.48832	0.0595588	0.988534	0.934032
lmo0082	lmo0082	1.03948	-1.31893	1.04364	-1.13398	hypothetical protein	0.813546	0.120935	0.793884	0.465642
lmo0083	lmo0083	1.30564	1.06462	-1.06245	1.43822	transcription regulator merR family	0.0718358	0.617347	0.642618	0.00210457
lmo0084	lmo0084	1.12318	-1.52501	-1.18252	1.09524	oxidoreductases	0.386463	0.00562357	0.242895	0.500418
lmo0085	lmo0085	1.61097	1.83357	2.05853	-1.17678	hypothetical protein	0.728418	0.643629	0.575336	0.919278
lmo0086	lmo0086	-1.12252	-1.35879	-1.33065	1.05188	hypothetical protein	0.864798	0.6637	0.685891	0.93807
lmo0087	lmo0087	1.07297	-1.29038	-1.70063	1.22983	hypothetical protein	0.894015	0.653072	0.388474	0.68579
lmo0088	lmo0088	1.13726	1.05255	-5.96522	2.3385	ATP synthase C chain	0.835404	0.934409	0.0882029	0.148899
lmo0089	lmo0089	-1.48545	-2.32626	-1.57052	-1.44059	weakly ATP synthase delta chain	0.385055	0.0984457	0.32746	0.41919
lmo0090	lmo0090	-1.17475	-1.41255	-1.3649	-1.11183	F0F1 ATP synthase subunit alpha	0.707133	0.437535	0.483715	0.801999
lmo0091	lmo0091	-1.321	-1.89099	-1.53626	1.06313	ATP synthase gamma chain	0.470665	0.130428	0.283683	0.867587
lmo0092	lmo0092	1.12852	-1.24506	-1.14128	1.3308	F0F1 ATP synthase subunit beta	0.786356	0.648135	0.780066	0.504989
lmo0093	lmo0093	-1.31245	-2.47638	-1.38097	-1.47151	ATP synthase epsilon chain	0.550357	0.0913791	0.506489	0.475059
lmo0094	lmo0094	1.15769	1.1983	-1.00504	-1.04309	hypothetical protein	0.56898	0.490876	0.985097	0.877269
lmo0095	lmo0095	1.66623	-1.06635	1.12029	1.24684	hypothetical protein	9.73707e-05	0.682541	0.428453	0.117325
lmo0096	lmo0096	1.04812	1.32122	1.15667	1.23333	PTS system mannose-specific- factor IIAB	0.33271	2.51672e-09	0.481809	3.8614e-11
lmo0097	lmo0097	1.03527	1.33076	1.17165	1.24406	PTS system mannose-specific- factor IIC	0.237205	0	0.483899	4.70262e-06
lmo0098	lmo0098	1.09398	1.39687	1.20677	1.24339	PTS system mannose-specific- factor IID	0.140007	0	0.363083	5.17947e-06
lmo0099	lmo0099	1.06801	1.29699	1.1478	1.18755	hypothetical protein	0.0351984	5.10036e-13	0.377527	1.46515e-07
lmo0100	lmo0100	-1.04689	-1.47956	-1.29866	-1.2368	hypothetical protein	0.635036	0.00103789	0.0855274	0.0447388
lmo0101	lmo0101	1.06476	-1.3964	-1.09123	-1.106	transcription regulator	0.475508	0.000930959	0.701343	0.412124
lmo0102	lmo0102	1.13242	1.52985	-1.01131	-1.34662	hypothetical protein	0.380472	0.00879074	0.938719	0.121993
lmo0103	lmo0103	1.00567	1.39165	-1.18213	-1.33644	NADH oxidase	0.974878	0.043007	0.370983	0.160424
lmo0104	lmo0104	1.20249	1.04299	1.44093	1.45353	hypothetical protein	0.285554	0.718739	0.00309175	0.000930604
lmo0105	lmo0105	-1.10296	-1.07272	-1.15733	-1.24387	highly chitinase B	0.826891	0.872973	0.746437	0.636951
lmo0106	lmo0106	-1.1061	-1.04242	-1.15668	1.06444	transcription regulator	0.430882	0.738498	0.416397	0.611309
lmo0107	lmo0107	-1.02678	-1.41088	1.08502	1.08037	ABC transporter- ATP-binding protein	0.938959	0.35296	0.807434	0.818252
lmo0108	lmo0108	-1.26256	-1.3483	-1.33798	1.00481	ABC transporter- ATP-binding protein	0.518426	0.41055	0.425404	0.98874
lmo0109	lmo0109	1.0728	-1.09545	1.20789	1.18579	transcriptional regulatory proteins- AraC family	0.55488	0.456168	0.100727	0.222811
lmo0110	lmo0110	1.07947	-1.13609	1.30575	1.18983	lipase	0.564673	0.35535	0.0343837	0.180085
lmo0111	lmo0111	-1.07927	-1.3251	1.20761	1.23501	hypothetical protein	0.587818	0.0549864	0.150406	0.107322
lmo0112	lmo0112	-1.01649	-1.47611	-1.07874	-1.02874	weakly transcription regulators- Fnr-Crp family	0.902646	0.00752766	0.57512	0.832716
lmo0113	lmo0113	1.05944	-1.12537	1.03007	1.18646	protein gp35 from Bacteriophage A118	0.519006	0.201207	0.901889	0.0612033
lmo0114	lmo0114	1.22131	-1.08529	1.02094	1.20686	putative repressor C1 from lactococcal bacteriophage Tuc2009	0.00211948	0.234681	0.851195	0.0236257
lmo0119	lmo0119	-14.2964	-1.14607	-8.08497	3.84574	hypothetical protein	3.49201e-05	0.718287	0.000139233	0.0559388
lmo0120	lmo0120	-6.7503	-1.31939	-5.95715	2.97611	hypothetical protein	6.50275e-13	0.094174	3.09612e-12	0
lmo0121	lmo0121	-5.56334	-1.20578	-6.57026	3.58372	bacteriophage minor tail proteins	2.94654e-07	0.384985	8.02502e-08	2.22045e-16
lmo0122	lmo0122	-4.5938	-1.15311	-6.01793	3.39468	phage proteins	4.1978e-05	0.549966	9.6381e-06	4.44089e-15
lmo0123	lmo0123	-4.50768	-1.23685	-4.96474	3.53685	protein gp18 from Bacteriophage A118	5.47018e-11	0.17862	1.07732e-11	0
lmo0124	lmo0124	-4.60497	-1.26015	-11.5811	3.78299	hypothetical protein	1.40655e-09	0.151121	7.96348e-16	9.76996e-15
lmo0125	lmo0125	-6.13445	-1.54618	-9.64508	2.89571	hypothetical protein	6.91378e-14	0.00717286	1.75355e-16	0
lmo0126	lmo0126	-5.46949	-1.39088	-6.02018	2.99632	hypothetical protein	4.06779e-11	0.0564381	1.1036e-11	0
lmo0127	lmo0127	-4.6774	-1.26562	-5.98896	2.6078	weakly protein gp20 from Bacteriophage A118	3.25756e-11	0.139365	7.10876e-13	3.10862e-15
lmo0128	lmo0128	-5.70302	-1.19171	-5.61457	2.62457	a protein from Bacteriophage phi-105 ORF 45	6.77272e-06	0.420036	6.39079e-06	2.72038e-11
lmo0129	lmo0129	-2.81889	1.03859	-3.89228	3.35512	autolysin: N-acetylmuramoyl-L-alanine amidase	3.04659e-08	0.783927	3.30431e-11	0
lmo0130	lmo0130	-1.02274	1.2467	-1.02024	1.2881	5-nucleotidase- putative peptidoglycan bound protein LPXTG motif	0.837938	0.0305332	0.857219	0.0137112
lmo0131	lmo0131	1.09591	-1.08126	1.06563	1.00511	hypothetical protein	0.250549	0.358948	0.497084	0.950748
lmo0132	lmo0132	-1.22403	-1.54057	-1.19579	-1.30822	inosine 5-monophosphate dehydrogenase	0.000561018	2.30347e-12	0.084463	0.00272826
lmo0133	lmo0133	-5.27246	-3.29596	-2.47281	-2.67605	E. coli YjdI protein	7.93488e-08	1.15848e-07	0.0111006	0.0121646
lmo0134	lmo0134	-3.52261	-2.20938	-2.52721	-2.45684	E. coli YjdJ protein	4.1943e-06	2.62615e-05	0.00640443	0.00351925
lmo0135	lmo0135	-1.42431	1.18812	-2.12133	-1.89843	oligopeptide ABC transport system substrate-binding proteins	3.0103e-08	0.000173434	1.1679e-11	4.96373e-19
lmo0136	lmo0136	-1.22592	1.04691	-1.6185	-1.62952	oligopeptide ABC transporter- permease protein	0.000954365	0.383284	0.00112331	2.78999e-12
lmo0137	lmo0137	-1.19245	1.07696	-1.46559	-1.5762	oligopeptide ABC transporter- permease protein	0.0130768	0.201713	0.0333876	1.94867e-16
lmo0138	lmo0138	1.11586	-1.62344	-1.16315	-1.2762	hypothetical protein	0.597564	0.0121803	0.396437	0.35614
lmo0139	lmo0139	-1.33422	-1.48963	-1.32995	-1.35564	hypothetical protein	0.0998166	0.0256015	0.102012	0.118996
lmo0140	lmo0140	-1.33498	-1.60077	-1.26529	-1.29527	hypothetical protein	0.0557766	0.00270494	0.112864	0.0990707
lmo0141	lmo0141					hypothetical protein	0.0902961	0.38672	0.317311	0.317311
lmo0142	lmo0142	-1.1962	-2.1938	1.14908	1.42845	hypothetical protein	0.559507	0.0284193	0.623261	0.184788
lmo0143	lmo0143	-1.97203	-1.50353	-4.17902	-4.51563	hypothetical protein	0.510541	0.612926	0.205653	0.190103
lmo0144	lmo0144	-1.43328	-2.31942	1.12991	1.09781	hypothetical protein	0.415605	0.0925742	0.753644	0.812944
lmo0145	lmo0145	1	1	1	1	hypothetical protein	1	1	1	1
lmo0146	lmo0146	1.74908	2.75514	4.02231	2.29598	hypothetical protein	0.531507	0.199509	0.0594028	0.590375
lmo0147	lmo0147	-2.06361	-1.65711	1.50548	-1.54323	hypothetical protein	0.336525	0.462321	0.445835	0.52285
lmo0148	lmo0148	-1.63446		2.5139	1.57336	hypothetical protein	0.745412	0.289163	0.386748	0.754633
lmo0149	lmo0149	1.32656	1.05369	1.44535	1.68823	hypothetical protein	0.175548	0.810096	0.249841	0.00791076
lmo0150	lmo0150	1.17169	1.14568	1.24852	1.041	hypothetical protein	0.674129	0.71529	0.646923	0.917762
lmo0151	lmo0151	1.10263	1.49628	1.0562	1.2977	hypothetical protein	0.700083	0.0821755	0.830262	0.285115
lmo0152	lmo0152	-1.233	1.37916	-2.37905	-2.2907	oligopeptide ABC transporter-binding protein	0.0161758	7.84395e-07	4.03831e-12	3.12616e-14
lmo0153	lmo0153	-1.48937	-1.73258	-1.3341	1.11413	a probable high-affinity zinc ABC transporter ZnII-binding lipoprotein	0.0336502	0.00447862	0.23107	0.511587
lmo0154	lmo0154	1.02857	-1.28478	-1.0585	1.30223	high-affinity zinc ABC transporter ATP-binding protein	0.937539	0.592952	0.876589	0.436378
lmo0155	lmo0155	-1.22862	-1.63221	-1.65398	1.04431	high-affinity zinc ABC transporter membrane protein	0.536585	0.168168	0.161891	0.889745
lmo0156	lmo0156	-1.05733	-1.48343	-1.31226	1.21101	hypothetical protein	0.881942	0.330606	0.492208	0.593871
lmo0157	lmo0157	-1.1018	-1.37728	-1.05656	1.365	ATP dependent helicase	0.423986	0.0117342	0.645119	0.108332
lmo0158	lmo0158	-1.02735	-1.58716	-1.19296	-1.15758	hypothetical protein	0.681626	3.24186e-09	0.00954226	0.0460193
lmo0159	lmo0159	1.08509	-1.36219	-1.18807	1.02189	peptidoglycan binding protein	0.830919	0.459457	0.671404	0.955522
lmo0160	lmo0160	1.12556	1.11022	1.13447	1.12196	peptidoglycan binding protein	0.504199	0.550489	0.473255	0.516242
lmo0161	lmo0161	1.22202	1.20651	1.18332	1.33754	hypothetical protein	0.042602	0.0291882	0.0541075	0.000646382
lmo0162	lmo0162	1.03391	-1.45812	-1.08697	1.1127	DNA polymerase III subunit delta	0.324495	3.95506e-24	0.0163178	0.00197254
lmo0163	lmo0163	1.05312	-1.48598	-1.08086	1.02069	hypothetical protein	0.231447	1.62463e-16	0.0806281	0.644943
lmo0164	lmo0164	1.10435	-1.2988	-1.07068	1.08177	DNA replication intiation control protein YabA	0.215368	0.000153199	0.550118	0.194215
lmo0165	lmo0165	-1.02769	-1.50282	-1.18039	1.06451	hypothetical protein	0.768779	1.97562e-13	0.00267741	0.303264
lmo0166	lmo0166	-1.10767	-1.54895	-1.06354	1.17197	GIY-YIG nuclease superfamily protein	0.0967403	3.25124e-10	0.30862	0.0207269
lmo0167	lmo0167	-1.03979	-1.43701	-1.08937	1.05835	hypothetical protein	0.461987	2.09616e-10	0.10935	0.366486
lmo0168	lmo0168	1.04583	-1.0672	1.0862	1.24038	AbrB transcription regulatory protein	0.644287	0.660985	0.416452	0.083252
lmo0169	lmo0169	-2.06368	-2.10435	-1.89941	-1.56926	glucose uptake protein	0.000281525	0.000871256	0.0058577	0.137737
lmo0170	lmo0170	-1.40098	-1.80042	-1.54523	-1.29793	hypothetical protein	2.21163e-05	5.62352e-16	5.48898e-05	0.114201
lmo0171	lmo0171	-1.08046	-1.55755	1.09674	1.23435	internalin proteins- putative peptidoglycan bound protein LPXTG motif	0.56053	0.00220478	0.716652	0.0889876
lmo0172	lmo0172	2.3874	2.40685	2.05172	1.199	pseudogene (transposase C-terminal)	0.174462	0.0329848	0.166367	0.764616
lmo0173	lmo0173	1.42603	1.07288	1.28446	1.28745	pseudogene (transposase N-terminal)	0.238332	0.745763	0.232483	0.361668
lmo0174	lmo0174	-1.29643	1.32029	-1.03874	-1.13021	transposase	0.61443	0.498571	0.936758	0.801651
lmo0175	lmo0175	1.02871	-1.24745	-1.23769	-1.02534	peptidoglycan binding protein	0.948966	0.634824	0.649087	0.955488
lmo0176	lmo0176	1.03868	-1.231	1.06218	1.14119	glucose uptake protein	0.540566	0.00144167	0.646313	0.299942
lmo0178	lmo0178	1.16397	-1.09167	1.1294	1.19652	xylose repressor	0.561853	0.755482	0.644546	0.489072
lmo0179	lmo0179	-1.27129	-1.52393	-1.13025	-1.04116	sugar ABC transporters- permease proteins	0.375985	0.134409	0.64015	0.875582
lmo0180	lmo0180	1.19149	-1.10677	1.1436	1.27104	sugar ABC transporter- permease protein	0.477965	0.698774	0.589268	0.323549
lmo0181	lmo0181	1.0308	-1.3037	-1.07559	1.21236	sugar ABC transporter- sugar-binding protein	0.88124	0.220338	0.725509	0.323737
lmo0182	lmo0182	1.02587	-1.40164	-1.06672	1.07414	alpha-xylosidase and alpha-glucosidase	0.912766	0.182297	0.78563	0.756391
lmo0183	lmo0183	1.12018	-1.24497	-1.07586	1.19627	alpha-glucosidase	0.509663	0.2363	0.683998	0.290134
lmo0184	lmo0184	1.15124	-1.20724	-1.00465	1.13358	oligo-1-6-glucosidase	0.372209	0.266234	0.977278	0.454737
lmo0185	lmo0185	-1.25848	-2.30699	-1.36758	-1.42701	hypothetical protein	0.00312586	1.62037e-34	2.47243e-10	1.1508e-13
lmo0186	lmo0186	-1.03769	-1.29768	-1.25227	-1.47102	YabE protein	0.762203	1.66686e-09	0.017662	3.62416e-12
lmo0187	lmo0187	1.03641	-1.21843	-1.0409	-1.029	YabF protein	0.546211	0.00147169	0.795012	0.816825
lmo01876		-1.04841	-1.33912	-1.04262	-1.05154		0.432578	1.18498e-08	0.388283	0.684728
lmo0189	lmo0189	1.14741	1.01893	1.20408	-1.20903	Veg protein	0.000473397	0.717522	0.340464	0.000292814
lmo0191	lmo0191	-1.02302	-1.43378	-1.29239	-1.11828	a putative phospho-beta-glucosidase	0.618426	5.85106e-18	0.000576029	0.183941
lmo0192	lmo0192	-1.04054	-1.25676	-1.24398	-1.56883	pur operon repressor	0.549205	0.00102538	0.00177591	2.2097e-09
lmo0193	lmo0193	1.18905	1.09382	-1.15173	-1.31438	hypothetical protein	0.355117	0.642411	0.531562	0.309369
lmo0194	lmo0194	1.0903	1.06123	-1.33227	-1.41342	ABC transporter- ATP-binding protein	0.567074	0.691825	0.0830678	0.040391
lmo0195	lmo0195	1.15938	1.02742	-1.14161	-1.26247	membrane protein putative ABC transporter component	0.113636	0.775804	0.184981	0.0235879
lmo0196	lmo0196	1.11958	1.57874	-1.06945	1.00291	SpoV	0.048158	2.22045e-16	0.503616	0.979765
lmo0197	lmo0197	1.22364	1.68171	-1.0466	-1.04745	SpoG	1.098e-05	0	0.614526	0.479815
lmo0206	lmo0206	-1.17086	-1.22318	1.04413	-1.28023	hypothetical protein	0.658153	0.571477	0.92355	0.49847
lmo0207	lmo0207	-1.08955	-1.29096	-1.2999	1.11312	lipoprotein precursor	0.838587	0.677007	0.550205	0.826457
lmo0208	lmo0208	1.20246	1.44036	1.7634	1.6353	hypothetical P	0.00462021	2.68655e-09	3.7143e-10	4.44089e-16
lmo0209	lmo0209	1.26289	1.13577	1.59537	1.71363	hypothetical P	0.0116816	0.182518	0.0640321	2.07106e-05
lmo0212	lmo0212	1.07058	1.00818	1.21926	1.2685	hypothetical protein	0.465301	0.904792	0.00250244	0.00322329
lmo0215	lmo0215	1.08029	-1.2185	-1.06986	1.05516	conserved membrane-spanning protein	0.155174	0.000131852	0.180447	0.375852
lmo0216	lmo0216	1.33535	1.09519	1.00243	1.14088	YabO protein	2.25136e-06	0.0648121	0.956065	0.0405573
lmo0217	lmo0217	1.03765	1.00914	1.09633	1.14939	DivIC protein	0.672665	0.930954	0.28159	0.149213
lmo0218	lmo0218	1.02763	-1.13428	-1.05735	-1.13154	hypothetical protein	0.663988	0.060972	0.393704	0.162537
lmo0219	lmo0219	-1.23729	-1.76954	-1.303	-1.41258	hypothetical protein	0.0151471	2.41161e-14	0.0302978	0.0326509
lmo0221	lmo0221	1.02267	-1.33428	-1.53479	-1.25886	pantothenate kinase	0.743297	0.000210429	4.90435e-06	0.0433687
lmo0227	lmo0227	-1.00783	-1.26034	-1.436	1.01723	hypothetical protein	0.929286	6.0226e-13	0.0193897	0.952143
lmo0229	lmo0229	1.25516	1.10862	1.78929	-1.21549	CtsR repressor of transcription class III stress genes	7.11201e-05	0.259143	0	0.00212819
lmo0230	lmo0230	1.24989	1.16046	1.73171	-1.02962	YacH protein	0.00222199	0.333999	2.39643e-06	0.835594
lmo0231	lmo0231	1.14418	1.00649	1.57864	-1.12182	ATP:guanido phosphotransferase	0.00638866	0.931762	0	0.0288404
lmo0233	lmo0233	-1.03487	-1.31021	1.04408	1.1238	DNA repair protein RadA	0.643289	0.000260216	0.592684	0.0854572
lmo02333		-1.2068	-1.70382	1.16523	-1.15096		0.272619	0.0174589	0.32882	0.406276
lmo0234	lmo0234	-1.29801	-1.38884	-1.1246	-1.16994	YacL protein	1.02558e-14	3.65805e-22	0.000284869	1.73867e-06
lmo0240	lmo0240	-1.25359	-1.89531	-1.03406	-1.04842	YazC protein	0.00548082	3.55536e-11	0.732819	0.591506
lmo0241	lmo0241	-1.30507	-1.85029	-1.04488	-1.01463	YacO protein	4.18023e-05	1.11232e-11	0.727522	0.831172
lmo0242	lmo0242	-1.2683	-1.87005	-1.01265	1.01482	Yacp protein	0.0142207	3.96037e-08	0.9129	0.868303
lmo0247	lmo0247	-1.23702	-1.43889	-1.43176	-1.45873	hypothetical protein	0.0480393	0.00101492	0.053879	0.0114072
lmo0252	lmo0252	1.05387	-1.04359	1.37435	1.25203	repressor penicilinase repressor	0.624966	0.694056	0.00149717	0.0720557
lmo0253	lmo0253	1.08462	-1.21121	1.13878	1.07496	penicillinase antirepressor	0.473507	0.112785	0.243532	0.524583
lmo0254	lmo0254	-1.32329	-1.01821	-1.5439	-1.75658	hypothetical protein	0.512949	0.963552	0.32922	0.222738
lmo0255	lmo0255	-1.65082	1.03713	-1.96977	-1.17472	hypothetical protein	0.528198	0.950901	0.34871	0.798574
lmo0256	lmo0256	1.11701	-1.05176	1.12766	1.22359	hypothetical protein	0.0623617	0.444134	0.0416437	0.00246073
lmo0257	lmo0257	1.42659	5.2337	1.3731	1.42526	hypothetical protein	0.000460333	0	0.0018482	0.000479519
lmo0260	lmo0260	-1.00127	-1.16603	-1.05831	1.11593	hypothetical protein	0.987709	0.069839	0.496684	0.171975
lmo0261	lmo0261	1.04674	1.08273	1.15952	1.44409	phospho-beta-glucosidase	0.65009	0.419376	0.129982	0.000179622
lmo0265	lmo0265	-3.41465	-2.00733	-2.58717	-2.16197	succinyl-diaminopimelate desuccinylase	0.00077936	0.00295452	0.00397288	0.0434818
lmo0266	lmo0266	-1.04975	-1.31716	-1.58799	-1.38029	transcriptional regulators	0.606529	0.0058074	9.10367e-05	0.00162786
lmo0267	lmo0267	1.00201	-1.3081	-1.21999	-1.03636	other proteins	0.981937	0.00425341	0.179828	0.795124
lmo0268	lmo0268	-1.01652	-1.32372	-1.24624	-1.02389	phosphoglycerate mutase	0.796842	3.57388e-05	0.000816285	0.697512
lmo0269	lmo0269	-1.34093	-1.54136	-1.12352	1.46925	transporter	0.220989	0.0787134	0.609375	0.178234
lmo0270	lmo0270	-1.03367	-1.65758	-1.02989	1.14716	hypothetical protein	0.787088	0.000234341	0.809187	0.242796
lmo0271	lmo0271	-1.00556	-1.50864	1.0532	1.16294	highly phospho-beta-glucosidase	0.950097	2.40127e-05	0.551076	0.0765106
lmo0272	lmo0272	-1.02347	-1.20141	-1.00219	-1.01266	YxeH protein	0.821303	0.0849312	0.988255	0.909752
lmo0273	lmo0273	1.19891	1.18795	1.31444	1.30828	hypothetical protein	0.047691	0.201842	0.00184841	0.0149379
lmo0274	lmo0274	1.13859	1.25329	1.19433	1.25167	hypothetical protein	0.573605	0.308882	0.434017	0.319305
lmo0275	lmo0275	1.10311	-1.07155	1.13521	1.32645	hypothetical protein	0.274467	0.454576	0.381498	0.00343844
lmo0276	lmo0276	1.08436	-1.59099	-1.02995	1.23371	hypothetical protein	0.496072	0.000616808	0.808563	0.0685374
lmo0277	lmo0277	-1.0663	-1.70703	-1.105	-1.16293	oxidoreductase	0.438911	2.1763e-08	0.230878	0.0755086
lmo0278	lmo0278	1.80788	1.72045	1.78616	1.39231	sugar ABC transporter- ATP-binding protein	2.93854e-05	0.000116696	0.0142742	0.0280323
lmo0279	lmo0279	2.04651	2.59541	2.75617	2.29	anaerobic ribonucleoside triphosphate reductase	8.06383e-08	0	0.0545912	1.9262e-08
lmo0280	lmo0280	1.877	2.43482	2.42563	2.04988	highly anaerobic ribonucleotide reductase activator protein	0.000116481	2.75487e-10	0.105764	0.0024078
lmo0281	lmo0281	1.08887	1.25379	1.0796	1.07714	hypothetical protein	0.263004	0.00177749	0.618223	0.329988
lmo0282	lmo0282	-1.01434	-1.30095	-1.12184	-1.12344	hypothetical protein	0.839839	0.000391283	0.266033	0.107457
lmo0283	lmo0283	-1.09746	-1.29984	-1.03632	1.01419	ABC transporter permease protein	0.486042	0.057029	0.795755	0.934453
lmo0284	lmo0284	-1.12575	-1.37261	-1.22006	-1.00793	ABC transporter ATP-binding protein	0.216626	0.00150308	0.0413527	0.932484
lmo0285	lmo0285	-1.10517	-1.42812	-1.05749	1.16705	putative lipoprotein	0.288881	0.000349464	0.742971	0.217535
lmo0286	lmo0286	-1.01098	-1.75711	-1.25953	1.11775	transaminase	0.895105	2.76714e-09	0.036305	0.497426
lmo0287	lmo0287	1.23246	1.0208	1.03861	1.08388	two-component response regulator	2.94868e-07	0.618421	0.359723	0.077151
lmo0288	lmo0288	1.03498	-1.44258	-1.03693	1.12702	two-component sensor histidine kinase	0.563019	1.90561e-08	0.676787	0.0828506
lmo0289	lmo0289	1.04131	-1.38509	-1.04354	1.04338	YycH protein	0.500635	6.87884e-07	0.60898	0.479703
lmo0290	lmo0290	1.01243	-1.32834	1.02282	1.06528	YycI protein	0.774121	6.22152e-10	0.84476	0.13687
lmo0291	lmo0291	-1.19574	-1.60659	-1.17277	-1.06082	YycJ protein	1.13732e-05	1.44975e-27	0.0726951	0.271353
lmo0292	lmo0292	1.82077	-1.30164	-1.09794	-1.0284	heat-shock protein htrA serine protease	0	9.59581e-09	0.121585	0.514622
lmo0293	lmo0293	1.07522	-1.27551	1.08886	1.16244	rRNA large subunit methyltransferase	0.497365	0.0334518	0.565791	0.151136
lmo0294	lmo0294	-1.04629	-1.24795	-1.02118	1.07274	transcription regulator LysR-gltR family	0.786383	0.200427	0.911738	0.664842
lmo0295	lmo0295	-1.12932	-1.01276	-1.20172	1.08292	FMN-containing NADPH-linked nitro-flavin reductase	0.643326	0.959869	0.489383	0.749682
lmo0296	lmo0296	-1.07651	-1.209	-1.09609	1.01422	hypothetical protein	0.337167	0.0151826	0.309884	0.910704
lmo0297	lmo0297	-1.01961	-1.18539	-1.1183	1.15599	transcriptional antiterminator BglG family	0.928985	0.446948	0.615033	0.488478
lmo0298	lmo0298	1.02637	-1.16923	-1.11505	-1.03947	PTS beta-glucoside-specific enzyme IIC component	0.950637	0.71923	0.801528	0.927839
lmo0299	lmo0299	-2.46629	-1.74044	-1.34189	1.40921	PTS beta-glucoside-specific enzyme IIB component	0.174189	0.435396	0.600084	0.474472
lmo0300	lmo0300	1.25492	-1.15846	-1.03426	1.01608	phospho-beta-glucosidase and phospho-beta-galactosidase	0.643982	0.782271	0.948503	0.975419
lmo0301	lmo0301	1.70589	-1.45183	-1.3262	-4.35393	PTS beta-glucoside-specific enzyme IIA component	0.513142	0.712207	0.77689	0.290926
lmo0302	lmo0302	1.21473	1.29224	1.3688	1.39839	hypothetical protein	0.0193399	0.205341	0.00634579	0.0332695
lmo0303	lmo0303	1.15728	1.24264	1.40147	1.38768	putaive secreted- lysin rich protein	0.272438	0.00202025	0.00105172	2.51139e-06
lmo0304	lmo0304	-1.12485	-1.59512	-1.03394	1.05642	hypothetical protein	0.425317	0.00197148	0.743595	0.584117
lmo0305	lmo0305	-1.14608	-1.46198	-1.09536	1.0213	low specificity L-allo-threonine aldolase	0.02684	4.92156e-09	0.163422	0.721742
lmo0306	lmo0306	-1.00782	-1.07736	-1.0491	1.20569	hypothetical protein	0.946226	0.520532	0.680209	0.116734
lmo0307	lmo0307	1.46496	-1.1065	1.75499	2.55203	hypothetical protein	0.139489	0.702948	0.0538465	8.71733e-06
lmo0308		1.36917	-1.17992	2.25287	2.39447		0.472669	0.594055	0.000895902	0.000271917
lmo0309	lmo0309	1.2841	-1.01504	1.84064	2.37449	hypothetical protein	0.493972	0.969058	0.0677888	0.00644506
lmo0310	lmo0310	1.19155	-1.25293	1.26083	1.9106	hypothetical protein	0.661957	0.606553	0.58449	0.0712347
lmo0311	lmo0311	-1.08212	-1.19946	-1.07756	1.3447	hypothetical protein	0.862367	0.661759	0.854715	0.427773
lmo0312	lmo0312	1.29876	-1.44407	1.10528	1.38331	hypothetical protein	0.343484	0.250868	0.726002	0.232675
lmo0313	lmo0313	1.06917	-1.77584	-1.07393	1.17988	hypothetical protein	0.703406	0.00523051	0.750966	0.334774
lmo0314	lmo0314	1.07406	-1.28314	-1.22265	1.33743	hypothetical protein	0.573648	0.0670852	0.138143	0.0455212
lmo0315	lmo0315	-1.09324	-1.31287	-1.40756	-1.03892	thiamin biosynthesis protein	0.646719	0.176772	0.0985502	0.842435
lmo0316	lmo0316	-1.13933	-1.62882	-1.21559	-1.17197	hydroxyethylthiazole kinase	0.577834	0.0556637	0.410906	0.501572
lmo0317	lmo0317	1.04047	-1.41221	-1.25479	-1.03256	phosphomethylpyrimidine kinase ThiD	0.810964	0.0566102	0.199423	0.849543
lmo0319	lmo0319	-1.22627	-1.36696	-1.05002	1.08372	phospho-beta-glucosidase	0.0148271	0.000241026	0.542291	0.311798
lmo0320	lmo0320	-1.24163	-1.34596	-1.48213	-1.20382	surface protein peptidoglycan bound- LPXTG motif	0.611376	0.489544	0.376166	0.660693
lmo0321	lmo0321	-2.29381	-1.80432	-1.89812	-1.40524	hypothetical protein	0.00328296	0.0241274	0.0453047	0.305943
lmo0322	lmo0322	-7.18598	-1.21178	-1.73864	-1.04794	hypothetical protein	0.089922	0.782633	0.569287	0.945056
lmo0323	lmo0323	1.09503	1.04948	-1.30841	1.28059	hypothetical protein	0.767359	0.874568	0.422787	0.402499
lmo0324	lmo0324	-1.71518	-3.30744	-1.49182	-6.5309	hypothetical protein	0.602147	0.333486	0.687183	0.215305
lmo0325	lmo0325	-1.14138	-1.48611	-1.32737	-1.44007	transcriptional regulators	0.52468	0.0722053	0.188644	0.12076
lmo0326	lmo0326	-1.82679	-2.26615	-2.78261	-1.94014	transcriptional regulators	0.412248	0.290558	0.215348	0.375194
lmo0327	lmo0327	1.17975	-1.10123	1.10044	1.63983	cell surface proteins LPXTG motif	0.597004	0.769679	0.762345	0.0871755
lmo0328	lmo0328	1.66269	-2.16439	1.25678	1.70472	hypothetical protein	0.535047	0.493454	0.793392	0.51291
lmo0329	lmo0329	-1.4814	1.11092	-1.17279	-1.36238	transposase	0.326469	0.762014	0.670789	0.429865
lmo0330	lmo0330	1.63969	-1.14834	1.21887	-1.07641	transposase	0.368318	0.849805	0.736032	0.907127
lmo0331	lmo0331	1.00816	-1.18392	-1.13636	-1.02066	internalin- putative peptidoglycan bound protein LPXTG motif	0.958529	0.295813	0.42777	0.896727
lmo0332	lmo0332	1.3965	-1.29172	1.04921	1.01862	hypothetical protein	0.0707452	0.226516	0.85156	0.939318
lmo0333	lmo0333	-1.02091	-1.08913	-1.07452	1.15124	internalin proteins- putative peptidoglycan bound protein LPXTG motif	0.912543	0.651439	0.705333	0.436566
lmo0334	lmo0334	1.4879	1.49446	2.0308	2.17414	hypothetical protein	0.2283	0.215014	0.0204219	0.061102
lmo0335	lmo0335	1.09443	-1.62586	-1.16599	1.28238	hypothetical P	0.819391	0.284656	0.713745	0.557957
lmo0336	lmo0336	-1.47963	-1.50948	1.37114	1.16947	hypothetical P	0.176021	0.155743	0.219734	0.533917
lmo0337	lmo0337	-1.14374	-1.55084	-1.01184	1.46504	hypothetical protein	0.582124	0.0934205	0.960134	0.075681
lmo0338	lmo0338	-1.04049	-1.34681	1.11718	1.16409	hypothetical protein	0.875388	0.265495	0.648043	0.529035
lmo0339	lmo0339	-1.24995	-1.38065	-1.11817	-1.12138	hypothetical P	0.251071	0.101978	0.552584	0.544495
lmo0340	lmo0340	-1.1894	1.03071	1.23861	1.06037	hypothetical P	0.412318	0.883542	0.501197	0.80367
lmo0341	lmo0341	-1.02495	-1.1147	1.31644	1.1391	hypothetical P	0.854371	0.422573	0.0268065	0.31347
lmo0342	lmo0342	1.01421	-1.24528	-1.23871	1.21967	transketolase	0.965592	0.459206	0.473456	0.462365
lmo0343	lmo0343	1.45115	1.63697	1.35087	1.08102	putative translaldolase	0.461705	0.30805	0.556889	0.886007
lmo0344	lmo0344	-3.73595	-2.41647	-1.62463	-1.22281	short chain dehydrogenase	0.0910256	0.196514	0.429819	0.725147
lmo0345	lmo0345	1.24342	1.89868	1.48111	2.31134	sugar-phosphate isomerase	0.649746	0.133039	0.468038	0.0439385
lmo0346	lmo0346	-2.1047	-1.18861	-1.02885	-1.12721	triosephosphate isomerase	0.305556	0.778618	0.962058	0.845485
lmo0347	lmo0347	1.21566	1.17025	1.39744	1.38462	dihydroxyacetone kinase	0.828299	0.831573	0.639745	0.65148
lmo0348	lmo0348	1.05387	-1.04664	-1.31365	1.09608	dihydroxyacetone kinase	0.926326	0.936672	0.657137	0.870357
lmo0349	lmo0349	-2.72719	-1.43602	1.55235	1.06977	hypothetical P	0.214779	0.589096	0.424697	0.930137
lmo0350	lmo0350	-1.8426	1.26307	-1.00031	1.04937	hypothetical protein	0.430574	0.70362	0.999668	0.9411
lmo0351	lmo0351	-10.8056	-1.05644	-1.88222	1.17764	phosphotransferase (mannnose) - specific family component IIA	0.0832397	0.933416	0.425725	0.79247
lmo0352	lmo0352	1.14044	1.404	1.1444	1.07688	regulatory protein DeoR family	0.0765435	1.02436e-06	0.0676508	0.453668
lmo0353	lmo0353	-1.1543	1.24507	1.13514	1.15795	hypothetical protein	0.332745	0.100104	0.357546	0.367295
lmo0354	lmo0354	1.18242	-1.4618	1.68643	1.85217	fatty-acid--CoA ligase	0.158518	0.00690068	0.0555071	0.00492455
lmo0355	lmo0355	1.74718	1.59805	4.43637	4.00102	fumarate reductase flavoprotein subunit	0.00587451	0.0187132	0.0900626	0.0189081
lmo0356	lmo0356	1.01882	-1.6	-1.15317	-1.06471	oxidoreductase	0.683706	1.13943e-18	0.447766	0.33218
lmo0357	lmo0357	1.87623	1.16807	1.51376	1.44272	PTS system- enzyme IIA component	0.143954	0.747785	0.413898	0.423296
lmo0358	lmo0358	-1.11075	-1.35162	-1.42534	1.01129	PTS system- fructose-specific enzyme IIBC component	0.755536	0.390369	0.323448	0.972666
lmo0359	lmo0359	1.01109	-1.21984	-1.14993	1.01546	D-fructose-1-6-biphosphate aldolase	0.913461	0.0602424	0.183611	0.87974
lmo0360	lmo0360	-1.00973	-1.24798	-1.19914	-1.11959	transcriptional regulator DeoR family	0.921377	0.0279224	0.0710848	0.254938
lmo0361	lmo0361	1.04106	1.15626	-1.23686	-1.08928	conserved hypothetical integral membrane protein	0.263686	0.00256504	0.0432922	0.0451002
lmo0362	lmo0362	1.13696	1.07843	-1.04175	1.14502	hypothetical	0.0016282	0.0680487	0.706606	0.0818994
lmo0363	lmo0363	1.10451	-1.21881	-1.14275	1.01475	S. typhimurium peptidaseE	0.550733	0.264818	0.448209	0.931427
lmo0364	lmo0364	1.19009	-1.22642	-1.00272	-1.01457	transcription regulator	0.288177	0.251611	0.987271	0.932853
lmo0365	lmo0365	1.09433	-1.39503	-1.30583	1.19411	conserved hypothetical protein	0.182386	3.29496e-08	8.00337e-05	0.00187447
lmo0366	lmo0366	1.19089	-1.09245	-1.21612	1.19331	putative lipoprotein	0.00266866	0.185013	0.0120601	0.000263773
lmo0367	lmo0367	1.21111	-1.06973	-1.08855	1.22044	YwbN protein	0.00110971	0.160233	0.340272	2.91931e-06
lmo0368	lmo0368	1.03944	-1.1847	-1.01488	1.19644	hypothetical protein	0.506292	0.00516124	0.801541	0.144144
lmo0369	lmo0369	1.06584	1.0184	1.11183	1.32897	YeeI protein	0.0707403	0.60443	0.219057	1.8034e-08
lmo0370	lmo0370	1.0003	-1.01413	-1.01862	1.09097	hypothetical P	0.992178	0.678657	0.919426	0.0241093
lmo0371	lmo0371	1.02473	1.02548	1.00562	-1.20248	GntR transcription reg ulator	0.847472	0.840786	0.964836	0.168772
lmo0372	lmo0372	1.07652	1.40148	2.67196	1.27454	beta-glucosidase	0.858157	0.375277	0.00309303	0.540114
lmo0373	lmo0373	1.32646	1.20323	1.98025	1.55077	PTS betaglucoside-specific enzyme IIC component	0.414003	0.595799	0.0291773	0.188124
lmo0374	lmo0374	1.03898	1.30256	2.35188	1.46842	PTS betaglucoside-specific enzyme IIB component	0.938923	0.554918	0.0197865	0.375074
lmo0375	lmo0375	1.25203	1.35767	1.06271	-1.09012	hypothetical protein	0.0075591	0.000142207	0.362199	0.28695
lmo0376	lmo0376	-1.04069	-1.39051	1.05168	1.09306	putative transcription regulator	0.644575	0.000346308	0.549416	0.523057
lmo0377	lmo0377	-1.08204	-1.26048	-1.11589	1.24325	hypothetical protein	0.42739	0.00177735	0.129773	0.0387429
lmo0378	lmo0378	1.02495	-1.28673	1.23336	1.13925	hypothetical protein	0.948521	0.541121	0.559762	0.724247
lmo0379	lmo0379	1.07472	-1.19703	1.36593	1.33999	hypothetical protein	0.8422	0.636793	0.358715	0.549192
lmo0380	lmo0380	-1.0819	-1.07148	1.32782	-1.20817	hypothetical protein	0.850584	0.866716	0.456062	0.660093
lmo0381	lmo0381	-1.32464	-1.09078	1.01625	1.17221	hypothetical protein	0.501948	0.824981	0.966736	0.671412
lmo0382	lmo0382	-1.00751	1.09683	1.04876	1.01133	IolR repressor of myo-inositol catabolism operon IolR	0.95089	0.429022	0.787137	0.925807
lmo0383	lmo0383	1.12079	1.24774	1.25313	1.16406	IolA methylmalonate-semialdehyde dehydrogenase IolA	0.824395	0.653509	0.650359	0.765497
lmo0384	lmo0384	1.29014	1.0564	1.20568	1.37996	IolB protein	0.654807	0.925858	0.74563	0.565837
lmo0385	lmo0385	1.09107	1.10495	-1.06097	-1.02537	IolC protein and to fructokinase	0.842536	0.816955	0.896221	0.955723
lmo0386	lmo0386	1.00843	1.06296	1.05479	-1.11938	IolD protein- to acetolactate synthase	0.976917	0.828772	0.851909	0.706315
lmo0387	lmo0387	1.02206	-1.04355	-1.01958	-1.08555	YhdG protein	0.635758	0.356121	0.72204	0.0826322
lmo0388	lmo0388	-1.10836	-1.05823	1.0096	-1.09461	hypothetical protein	0.334227	0.545694	0.948034	0.362881
lmo0390	lmo0390	1.04155	-1.40452	-1.09555	1.18103	uracil-DNA glycosylase	0.735591	0.0411249	0.462197	0.232464
lmo0391	lmo0391	1.23571	1.45745	1.26729	1.71715	hypothetical protein	0.00373755	2.85954e-08	0.133836	0
lmo0392	lmo0392	1.2439	1.42381	1.35249	1.67513	YqfA protein	0.000389592	1.59193e-09	0.000443369	1.40389e-08
lmo0393	lmo0393	1.22711	1.49297	1.35724	1.67262	hypothetical protein	0.185279	1.47189e-08	3.01931e-05	2.12941e-13
lmo0394	lmo0394	1.16348	1.15972	1.39197	1.05741	L. monocytogenes extracellular P60 protein	0.0644861	0.026195	2.32109e-07	0.711938
lmo0395	lmo0395	-1.37095	-1.11222	-1.01011	-1.12739	weakly blasticidin S-acetyltransferase	0.060767	0.447163	0.949651	0.399301
lmo0397	lmo0397	1.04885	-1.12901	-1.26375	-1.18863	hypothetical protein	0.510946	0.299427	0.0381797	0.024881
lmo0398	lmo0398	1.09406	-1.12354	1.00532	-1.17321	phosphotransferase system enzyme IIA	0.931888	0.915302	0.99605	0.886653
lmo0399	lmo0399	-1.00293	-1.67625	-3.84101	1.00174	fructose-specific phosphotransferase enzyme IIB	0.996467	0.497674	0.157418	0.997898
lmo0400	lmo0400	1.11258	1.31521	1.65185	1.84471	fructose-specific phosphotransferase enzyme IIC	0.902624	0.739219	0.524975	0.428765
lmo0401	lmo0401	1.11857	-1.51558	-1.30951	-1.10313	alpha-mannosidase	0.486256	0.0226314	0.127157	0.563019
lmo0402	lmo0402	-1.09255	-1.69523	-1.38468	-1.14658	transcriptional antiterminator BglG family	0.453996	5.90536e-05	0.00939664	0.40942
lmo0403	lmo0403	1.07966	-1.33539	1.22208	1.36378	hypothetical protein	0.79873	0.297016	0.472342	0.261928
lmo0404	lmo0404	-1.00361	-1.09153	1.28261	1.22254	hypothetical protein	0.980472	0.60819	0.181715	0.168678
lmo0405	lmo0405	-1.63245	-2.06252	-1.37543	-1.38804	phosphate transport protein	0.000247526	5.81552e-06	0.0122591	0.0104571
lmo0406	lmo0406	-1.07606	-1.12792	-1.0422	-1.00793	YyaH protein	0.26496	0.0669277	0.78708	0.902875
lmo0407	lmo0407	1.0387	1.51705	1.1774	1.08424	hypothetical protein	0.704954	5.31766e-05	0.0915339	0.41501
lmo0408	lmo0408	1.0568	1.55272	1.07029	1.08467	hypothetical protein	0.238095	0.000372961	0.143936	0.0895694
lmo0409	lmo0409	-1.12459	-1.17996	-1.15655	-1.12085	internalin- peptidoglycan bound protein LPxTG motif	0.695046	0.580535	0.628549	0.703125
lmo0410		1.02307	-1.05887	1.04578	-1.0331	similar to phosphoenolpyruvate synthase (C-term)	0.897859	0.710833	0.76792	0.834023
lmo0411	lmo0411	1.34529	1.04978	1.21268	1.15516	phosphoenolpyruvate synthase	0.0154195	0.710315	0.319826	0.256383
lmo0412	lmo0412	1.88782	2.14874	3.34512	3.88668	hypothetical protein	0.000708772	2.02352e-05	1.96648e-05	1.77636e-15
lmo0413	lmo0413	1.23184	1.18625	1.36763	1.20079	hypothetical protein	0.00124186	0.00781247	0.000441344	0.063745
lmo0414	lmo0414	1.0258	-1.01022	1.26428	1.21118	hypothetical protein	0.792713	0.9161	0.0105199	0.232993
lmo0415	lmo0415	1.10655	-1.31706	1.14159	1.01632	endo-1-4-beta-xylanase	0.234621	0.00255705	0.208101	0.841233
lmo0416	lmo0416	1.03643	-1.14652	-1.05538	-1.13345	putative transcription regulator	0.858055	0.522476	0.821496	0.557834
lmo0417	lmo0417	1.18184	1.1187	1.33018	1.3072	hypothetical protein	0.525649	0.66972	0.354161	0.297145
lmo0418	lmo0418	-1.09332	-1.05854	1.07146	-1.00088	hypothetical protein	0.540203	0.689891	0.620556	0.995093
lmo0419	lmo0419	-1.06734	-1.12861	-1.28767	1.00084	hypothetical protein	0.766208	0.583682	0.274925	0.996975
lmo0420	lmo0420	-1.03287	-1.44142	-1.07284	1.06063	hypothetical protein	0.756951	0.000284586	0.454434	0.519355
lmo0421	lmo0421	1.06827	1.10302	1.02207	1.29449	rod shape-determining protein RodA	0.399563	0.200935	0.906604	0.000560705
lmo0423	lmo0423	1.38304	1.46119	1.12258	1.63875	RNA polymerase factor sigma C	0.00237475	5.39184e-05	0.384612	1.08382e-07
lmo0424	lmo0424	1.10359	-1.33371	1.05009	1.25413	Staphylococcus xylosus glucose uptake protein	0.568817	0.127024	0.780631	0.176948
lmo0425	lmo0425	1.27636	-1.07865	1.12884	1.50899	transcription antiterminator BglG family	0.215721	0.719128	0.553489	0.0298803
lmo0426	lmo0426	1.17772	-1.13558	1.27951	1.45355	PTS fructose-specific enzyme IIA component	0.349491	0.493574	0.148571	0.0637104
lmo0427	lmo0427	-1.04561	-1.05795	1.26434	1.55368	PTS fructose-specific enzyme IIB component	0.793118	0.737749	0.137677	0.00355478
lmo0428	lmo0428	-1.02537	-1.23913	1.02278	1.24368	PTS fructose-specific enzyme IIC component	0.872246	0.184534	0.883178	0.13724
lmo0429	lmo0429	1.06189	-1.17446	1.14197	1.24589	sugar hydrolase	0.698418	0.320493	0.381025	0.140259
lmo0430	lmo0430	1.2426	-1.09056	1.06202	-1.04893	transcriptional regulator LysR family	0.0175709	0.373361	0.538153	0.624869
lmo0431	lmo0431	-1.11168	-1.44343	-1.28773	1.16813	acetyltransferase	0.678011	0.187141	0.345605	0.504017
lmo0432	lmo0432	-1.07371	-1.41038	-1.51391	1.13415	oxidoreductase	0.668454	0.0510991	0.0220011	0.488195
lmo0435	lmo0435	-1.02523	-1.44129	-1.1049	1.074	peptidoglycan binding protein	0.926139	0.207826	0.714613	0.785571
lmo0436	lmo0436	1.52648	1.52809	1.7261	1.95368	hypothetical protein	0.00382517	0.0246128	0.0407872	0.00296003
lmo0437	lmo0437	-1.00107	1.24484	1.04761	1.10392	hypothetical protein	0.996061	0.2799	0.849968	0.640986
lmo0438	lmo0438	-1.25163	-2.72139	-1.86477	-1.21686	hypothetical protein	0.642026	0.0919777	0.244789	0.700686
lmo0439	lmo0439	-1.13037	-1.80291	-1.5343	-1.42326	weakly a module of peptide synthetase	0.48021	0.00319984	0.0224763	0.0864732
lmo0440	lmo0440	1.78482	1.15173	-1.01537	1.24668	hypothetical protein	0.000416422	0.430961	0.935516	0.217131
lmo0441	lmo0441	1.66176	-1.25493	-1.02051	1.15323	penicillin-binding protein D-alanyl-D-alanine carboxypeptidase	0	0.00199398	0.88833	0.0231316
lmo0442	lmo0442	1.17915	1.01428	-1.48214	-1.25062	hypothetical protein	0.643505	0.977841	0.241792	0.50651
lmo0443	lmo0443	2.11533	1.90484	1.16754	1.29719	LytR transcription regulator LytR	0	0	0.0100289	9.07715e-06
lmo0444	lmo0444	1.57055	1.32159	-1.01317	1.07504	hypothetical protein	0.00323975	0.122612	0.938974	0.666725
lmo0445	lmo0445	-2.55684	-1.94196	-1.82191	-1.84493	transcription regulator	2.7819e-06	0.000305122	0.0449168	0.00807244
lmo0446	lmo0446	1.4606	-1.37727	-1.36102	1.15506	penicillin acylase and to conjugated bile acid hydrolase	0.502564	0.630618	0.645	0.809516
lmo0447	lmo0447	-1.06571	-1.59945	1.1876	1.43958	glutamate decarboxylase	0.894627	0.374392	0.70298	0.399863
lmo0448	lmo0448	1.33465	-1.57449	1.30282	1.48612	amino acid antiporter	0.445511	0.315483	0.484731	0.282912
lmo0449	lmo0449	-1.07305	-1.08211	1.0314	-1.03856	hypothetical protein	0.630401	0.578082	0.803925	0.805076
lmo0450	lmo0450	1.55808	1.1162	2.52099	2.97183	hypothetical protein	0.0019546	0.428627	0.00100552	4.97466e-07
lmo0451	lmo0451	1.94709	1.19517	2.86586	3.46632	hypothetical protein	7.60201e-06	0.283515	0.000488534	0
lmo0452	lmo0452	1.07175	-1.46359	-1.25321	-1.09618	hypothetical protein	0.380136	7.54943e-07	0.00575508	0.203483
lmo0453	lmo0453	1.14899	-1.49581	-1.20246	-1.10847	hypothetical protein	0.131132	0.000118072	0.0637532	0.292226
lmo0454	lmo0454	1.21637	-1.42341	-1.19478	-1.04361	YeaC	0.0679655	0.000216708	0.0497659	0.627534
lmo0455	lmo0455	1.04526	1.1098	1.05521	1.28704	hypothetical protein	0.653952	0.277261	0.5838	0.0071774
lmo0456	lmo0456	-1.16079	-1.08434	1.27101	1.40926	permeases	0.742485	0.854024	0.64215	0.3933
lmo0457	lmo0457	1.2894	1.01209	1.1224	1.7764	hypothetical protein	0.43542	0.971886	0.730694	0.0573657
lmo0458	lmo0458	1.11595	-1.23523	-1.09429	1.30172	hydantoinase	0.696157	0.482657	0.791684	0.329903
lmo0459	lmo0459	1.06209	-1.23599	-1.13988	1.06253	transcription regulator VirR from Streptococcus pyogenes	0.688984	0.183633	0.40545	0.687015
lmo0460	lmo0460	-1.06328	-1.18089	-1.35529	1.02376	putative membrane associated lipoprotein	0.872564	0.668351	0.453963	0.950013
lmo0461	lmo0461	-1.72896	-1.62369	-2.24479	-1.39881	hypothetical protein	0.240097	0.285167	0.105459	0.480984
lmo0462	lmo0462	1.00937	-1.2863	1.12978	-1.17911	hypothetical protein	0.980667	0.535598	0.743189	0.682247
lmo0463	lmo0463	1.08604	-2.19499	1.30573	1.56998	hypothetical protein	0.914943	0.173035	0.543758	0.286427
lmo0464	lmo0464	-1.30564	-2.28925	1.22976	-1.16169	weakly transposase	0.397656	0.0230332	0.457925	0.624234
lmo0465	lmo0465	-1.05538	-1.5628	1.04751	1.22523	hypothetical protein	0.848854	0.216447	0.863252	0.620773
lmo0466	lmo0466	-1.00725	-1.6323	1.0102	-1.03903	hypothetical protein	0.962214	0.0023179	0.934812	0.761477
lmo0467	lmo0467	1.07842	-1.49649	1.18509	1.22602	hypothetical protein	0.67707	0.0310817	0.236738	0.212926
lmo0468	lmo0468	-1.14189	-1.73803	-1.34529	-1.37562	hypothetical protein	0.556275	0.0267223	0.205752	0.178001
lmo0469	lmo0469	-1.14875	-1.79447	-1.53274	-1.58112	hypothetical protein	0.357215	2.27582e-09	5.98798e-06	1.59894e-06
lmo0470	lmo0470	-1.05507	-1.33823	-1.37311	-1.29391	weakly site-specific DNA-methyltransferase	0.539714	0.000557935	0.000214873	0.00233956
lmo0471	lmo0471	2.48645	2.28432	2.90106	2.2849	hypothetical protein	2.19852e-06	3.26458e-05	2.62131e-09	9.10558e-05
lmo0472	lmo0472	1.05025	-1.57244	-1.06982	1.07153	hypothetical protein	0.590386	2.79786e-05	0.278694	0.389059
lmo0473		-1.06178	-1.59541	-1.14154	1.07761		0.270276	1.43625e-09	0.00366794	0.0851135
lmo0474	lmo0474	1.07703	-1.44139	-1.05597	1.10511	hypothetical protein	0.60369	4.49052e-07	0.41837	0.247644
lmo0475	lmo0475	1.46605	1.20434	1.5357	1.57532	hypothetical protein	0.0125748	0.203715	0.00161829	0.00631988
lmo0476	lmo0476	1.04449	-1.10073	1.22948	1.34044	oxetanocin A resistance protein oxrB	0.879988	0.744807	0.453688	0.2802
lmo0477	lmo0477	1.19083	-1.06017	1.33126	1.23638	putative secreted protein	0.245183	0.506489	0.0338436	0.0545513
lmo0478	lmo0478	1.14848	-1.28177	1.45833	1.05121	putative secreted protein	0.54422	0.0214077	0.000209048	0.734969
lmo0479	lmo0479	1.13826	-1.00932	1.40192	1.18639	putative secreted protein	0.378149	0.900212	8.17055e-07	0.468328
lmo0480	lmo0480	-1.05231	-1.04208	1.25647	1.28381	putative transcriptional regulator	0.875911	0.898498	0.437026	0.392556
lmo0481	lmo0481	-1.04555	1.05259	-1.0236	1.02232	myosin-cross-reactive antigen	0.732103	0.682346	0.856345	0.863062
lmo0482	lmo0482	1.11123	-1.20693	1.03765	1.25088	ribosomal RNA large subunit methyltransferase N	0.0825056	0.00360729	0.803225	0.000149019
lmo0483	lmo0483	1.24742	1.23303	1.24648	1.17094	hypothetical protein	0.000508029	0.0428554	0.00551936	0.335871
lmo0484	lmo0484	-1.1344	1.03976	-1.58067	-1.41314	heme-degrading monooxygenase IsdG	0.245067	0.650243	0.0309699	0.0349071
lmo0485	lmo0485	1.0345	1.22472	-1.47717	-1.1221	hypothetical protein	0.514281	0.00192852	0.115468	0.302503
lmo0487	lmo0487	-1.00467	-1.39079	1.16236	1.20685	hypothetical protein	0.954094	1.52793e-05	0.0268343	0.0054439
lmo0488	lmo0488	1.44646	1.53478	1.93752	1.34907	transcriptional regulator LysR family	0.0298407	0.00204266	0.00820082	0.0292897
lmo0489	lmo0489	1.6143	1.26715	1.85649	2.19399	NADH:flavin oxidoreductase	0.181015	0.525956	0.0728197	0.0186548
lmo0492	lmo0492	1.20302	-1.16102	-1.01255	1.13338	transcriptional regulator LysR family	0.208786	0.241431	0.919079	0.288076
lmo0493	lmo0493	1.07894	-1.17988	-1.08616	1.14447	acylase	0.684761	0.399771	0.670158	0.464516
lmo0494	lmo0494	1.04541	1.05117	1.09051	1.14341	weakly esterase	0.515331	0.457802	0.421503	0.349876
lmo0495	lmo0495	1.10673	-1.12382	-1.05089	-1.087	transmembrane protein	0.524903	0.430124	0.735003	0.679126
lmo0496	lmo0496	1.15505	3.27511	2.38576	-1.21071	YnzC protein	0.247923	1.47664e-07	0.035574	0.159148
lmo0497	lmo0497	1.12316	-1.19357	1.15133	1.07573	sugar transferase	0.445578	0.221975	0.295768	0.596116
lmo0498	lmo0498	1.86537	1.24392	1.4055	-1.32254	ribose 5-phosphate isomerase	0.581489	0.793016	0.675532	0.770059
lmo0499	lmo0499	1.5474	1.60975	2.02659	1.32127	ribulose-5-phosphate 3 epimerase	0.576624	0.532221	0.333599	0.731494
lmo0500	lmo0500	-1.2838	-1.94248	-1.45849	-1.13176	transaldolase	0.647986	0.273019	0.503347	0.815242
lmo0501	lmo0501	1.07979	-1.03621	1.09107	1.18838	transcription antiterminator BglG family	0.831133	0.919127	0.799425	0.608963
lmo0502	lmo0502	-1.14444	-1.53794	-1.0688	1.26453	putative sugar-phosphate isomerase	0.764	0.370135	0.879705	0.566989
lmo0503	lmo0503	1.41368	-1.30329	1.06151	1.18676	PTS fructose-specific enzyme IIA component	0.298955	0.432125	0.848711	0.575448
lmo0504	lmo0504	-1.30947	-1.81251	-1.27206	-1.0544	hypothetical protein	0.423117	0.102187	0.511625	0.867843
lmo0505	lmo0505	-1.4381	-1.78643	-2.24905	-1.70296	ribulose-5-phosphate 3-epimerase	0.453505	0.254453	0.174862	0.294023
lmo0506	lmo0506	1.13794	-1.5033	-1.13999	1.03368	polyol sorbitol dehydrogenase	0.641753	0.19605	0.657384	0.907307
lmo0507	lmo0507	-1.52383	-1.60589	-1.31434	-1.04706	PTS system- Galactitol-specific IIB component	0.0909345	0.0582458	0.252239	0.838738
lmo0508	lmo0508	-1.00526	-1.9309	-1.31614	-1.23869	PTS system- Galactitol-specific IIC component	0.986858	0.0791326	0.418899	0.523779
lmo0510	lmo0510	1.01193	1.03159	1.18236	1.25764	hypothetical protein	0.920899	0.782403	0.131728	0.0350872
lmo0511	lmo0511	1.01947	-1.13353	-1.00746	1.24067	hypothetical protein	0.876226	0.322833	0.953292	0.067506
lmo0512	lmo0512	1.0979	-1.28474	-1.09647	-1.01857	hypothetical protein	0.208091	0.0127526	0.295696	0.757121
lmo0513	lmo0513	1.06651	-1.50972	-1.05395	-1.0849	weakly transcription regulator	0.234654	1.07912e-11	0.383498	0.147191
lmo0514	lmo0514	1.01017	-1.02093	-1.37953	-1.1111	internalin protein- putative peptidoglycan bound protein LPXTG motif	0.966701	0.931469	0.221058	0.672914
lmo0515	lmo0515	-2.57393	-1.34269	-1.69656	-2.42111	hypothetical protein	8.75638e-05	0.149165	0.034238	0.000189742
lmo0516	lmo0516	1.1832	-1.06377	1.2926	1.39989	Bacillus anthracis encapsulation protein CapA	0.205971	0.656526	0.0808166	0.0084648
lmo0517	lmo0517	-1.69081	1.52621		-1.50135	phosphoglycerate mutase	0.745703	0.735711	0.317664	0.795478
lmo0518	lmo0518	1.04764	-1.20063	-1.37311	-1.31095	hypothetical protein	0.697654	0.0850074	0.156594	0.0312412
lmo0519	lmo0519	1.03493	1.62021	-1.19441	-1.09389	multidrug resistance protein	0.553039	0	0.194921	0.484177
lmo0520	lmo0520	1.40571	1.20862	1.77018	1.07994	transcription regulator	0.000138907	0.0379625	1.20752e-11	0.419734
lmo0521	lmo0521	1.26299	1.41031	1.33078	1.48669	6-phospho-beta-glucosidase	0.0412676	0.00171296	0.0110476	0.000315007
lmo0522	lmo0522	1.03369	-1.05511	1.09337	-1.11247	transcription regulator	0.766031	0.63292	0.414321	0.355686
lmo0523	lmo0523	-1.26769	-1.74758	-1.41098	-1.61644	YybC protein	0.185893	0.00413966	0.0615858	0.0124416
lmo0524	lmo0524	-1.34666	-2.07108	-1.39727	-1.38979	putative sulfate transporter	0.000855786	2.46441e-13	0.000196518	0.000256327
lmo0525	lmo0525	-1.17663	-1.17046	-1.12444	-1.01538	hypothetical protein	0.157468	0.177942	0.300645	0.890465
lmo0526	lmo0526	1.04914	1.313	1.03878	1.19797	transcription regulator TipA from Streptomyces coelicolor	0.835406	0.204093	0.869005	0.417812
lmo0527	lmo0527	-1.14012	-1.447	-1.27945	-1.35236	transmembrane protein	0.222154	0.00108106	0.0254497	0.00719701
lmo0528	lmo0528	-1.1445	-1.29653	-1.1587	-1.2085	hypothetical secreted protein	0.1583	0.0079731	0.123555	0.0511449
lmo0529	lmo0529	-1.2376	-1.45232	-1.18353	-1.12467	conserved hypothetical protein putative glucosaminyltransferase	0.0710138	0.00218601	0.147354	0.307857
lmo0530	lmo0530	-1.3561	-1.45409	-1.08628	-1.0692	hypothetical protein	6.61704e-05	1.12679e-06	0.248961	0.35143
lmo0531	lmo0531	-1.17447	-1.28166	1.00207	-1.00301	hypothetical protein	0.0573565	0.00371307	0.979564	0.970515
lmo0532	lmo0532	-1.08936	-1.51194	1.02192	1.03651	hypothetical protein	0.538783	0.0058698	0.927895	0.794706
lmo0533	lmo0533	1.0859	1.00001	1.15258	1.48213	ACT domain-containing protein	0.410418	0.999941	0.409053	0.00124637
lmo0534	lmo0534	1.0266	-1.05228	1.03916	1.11816	hypothetical protein	0.742615	0.52635	0.800147	0.153662
lmo0535	lmo0535	1.26702	-1.00283	1.08934	1.16449	transcription regulator LacI family	0.00667259	0.970699	0.259317	0.0421769
lmo0536	lmo0536	1.04246	1.3938	1.16012	1.53504	6-phospho-beta-glucosidase	0.872985	0.163767	0.555912	0.070477
lmo0537	lmo0537	-1.01167	-1.93813	-1.68675	1.03059	allantoate amidohydrolase	0.844189	1.67199e-21	8.04866e-15	0.826934
lmo0538	lmo0538	1.00213	-1.83021	-1.56398	1.1209	N-acyl-L-amino acid amidohydrolase	0.969517	1.65951e-18	7.41206e-13	0.48143
lmo0539	lmo0539	-2.00552	-1.94365	-1.53139	-1.58431	tagatose 1-6-diphosphate aldolase	3.12947e-14	3.59868e-08	0.0625184	0.0375402
lmo0540	lmo0540	1.36811	-1.17848	1.0283	1.23762	penicillin-binding protein	2.6359e-08	0.0273046	0.642618	0.000221052
lmo0541	lmo0541	1.03708	-1.10607	1.04772	1.07255	ABC transporter binding protein	0.633144	0.085186	0.587495	0.60943
lmo0542	lmo0542	1.08219	-2.89646	-1.16115	1.50949	PTS system- glucitol-sorbitol-specific enzyme IIA component	0.910322	0.304033	0.843198	0.5122
lmo0543	lmo0543	-2.1056	-1.5801	-1.33504	-1.33991	PTS system- glucitol-sorbitol-specific enzyme IIBC component	0.401243	0.572599	0.711459	0.709307
lmo0544	lmo0544	1.06389	4.71464	1.88157	1.2873	PTS system- glucitol-sorbitol-specific enzyme II CII component	0.968048	0.150692	0.636963	0.865996
lmo0545	lmo0545		-2.57478		-3.04902	hypothetical protein	0.114946	0.41093	0.114946	0.357533
lmo0546	lmo0546	1.68802	1.93419	1.58177	1.48496	putative NADP-dependent oxidoreductase	0.465386	0.334174	0.527144	0.592697
lmo0547	lmo0547	1.14193	1.05516	-1.02107	1.0107	DeoR transcriptional regulator	0.299365	0.676312	0.874817	0.935647
lmo0548	lmo0548	-1.17006	-1.31539	-1.28462	-1.34845	hypothetical protein	0.81139	0.682562	0.709116	0.661681
lmo0549	lmo0549	1.01043	-1.16395	-1.18042	1.01904	internalin protein	0.984234	0.778756	0.761813	0.971294
lmo0550	lmo0550	-1.18904	-1.44705	1.44092	1.43712	pepdidoglycan bound protein	0.7416	0.499015	0.424961	0.430543
lmo0551	lmo0551	1.0863	-1.08526	-1.12703	1.15988	hypothetical protein	0.689266	0.70083	0.581599	0.466612
lmo0552	lmo0552	1.20542	1.16701	1.29132	1.21181	hypothetical protein	0.579861	0.644855	0.439421	0.568787
lmo0553	lmo0553	1.09841	1.57905	1.20493	1.30613	hypothetical protein	0.0106608	0	6.84225e-07	3.5083e-14
lmo0554	lmo0554	-2.52077	-1.83563	-1.97497	-1.6382	NADH-dependent butanol dehydrogenase	4.09013e-10	1.00294e-08	0.000200667	0.0162948
lmo0555	lmo0555	-1.50628	-1.42081	-1.31157	-1.09818	di-tripeptide transporter	4.83979e-08	9.82478e-05	0.00016909	0.175475
lmo0556	lmo0556	1.08448	-1.11983	1.046	1.11481	phosphoglycerate mutase	0.138734	0.0476246	0.414502	0.160627
lmo0557	lmo0557	1.06673	-1.05674	1.16888	1.21678	phosphoglycerate mutase	0.342485	0.544501	0.0184928	0.00290512
lmo0558	lmo0558	-1.0501	-1.60002	-1.09653	1.02587	hypothetical protein	0.189784	8.87851e-28	0.363038	0.637011
lmo0559	lmo0559	-1.04122	-1.15597	-1.3514	-1.37593	hypothetical protein	0.81713	0.392146	0.0908569	0.0755825
lmo0560	lmo0560	1.22827	-1.50905	-1.14599	1.19301	glutamate dehydrogenase	0.00243078	3.78077e-15	0.284542	0.327016
lmo0571	lmo0571	-1.13585	-1.28038	1.19228	1.08557	methyltransferase	0.330806	0.0867782	0.322382	0.508838
lmo0572	lmo0572	-1.14213	-1.59462	-1.11341	-1.04151	hypothetical protein	0.164905	6.40102e-06	0.345905	0.663527
lmo0573	lmo0573	-2.32089	-5.0891	-3.7909	-4.95654	hypothetical protein	6.29294e-08	1.33076e-19	3.3783e-16	4.49736e-18
lmo0574	lmo0574	-1.04441	-1.2606	-1.05898	-1.07059	beta-glucosidase	0.702757	0.0526075	0.651886	0.552238
lmo0575	lmo0575	1.10753	-1.03036	1.08957	1.07157	transcription regulator GntR family	0.191438	0.707554	0.432608	0.380634
lmo0576	lmo0576	1.03196	-1.26368	-1.0788	-1.12887	hypothetical cell wall associated protein	0.875008	0.26845	0.710969	0.559876
lmo0577	lmo0577	-1.17597	-1.11927	1.08057	1.09692	hypothetical protein	0.0913046	0.578153	0.602059	0.56253
lmo0578	lmo0578	-1.12028	-1.02588	-1.05237	1.18753	hypothetical protein	0.212606	0.771285	0.668584	0.151204
lmo0579	lmo0579	-1.07156	-1.45055	-1.36847	-1.36394	hypothetical protein	0.567546	1.66467e-06	7.53875e-07	1.05422e-06
lmo0580	lmo0580	-1.1055	-1.36868	-1.31024	-1.24377	weakly carboxylesterase	0.194998	0.000104211	0.0131211	0.00626135
lmo0581	lmo0581	-1.30801	-1.58357	-1.06476	-1.06227	hypothetical protein	1.30964e-06	5.31364e-10	0.574874	0.424498
lmo0583	lmo0583	1.08517	-1.27725	1.07047	1.15497	preprotein translocase subunit SecA	0.169638	0.000128622	0.252059	0.0139839
lmo0584	lmo0584	1.08789	-1.07414	1.13168	1.0004	hypothetical protein	0.229546	0.320201	0.0734963	0.995535
lmo0585	lmo0585	-1.37772	1.07112	1.01838	-1.06282	putative secreted protein	0.292111	0.800192	0.947643	0.830376
lmo0586	lmo0586	-1.22873	1.03509	-1.27716	-1.03697	hypothetical protein	0.560015	0.91483	0.484365	0.913211
lmo0587	lmo0587	-1.10655	-1.10786	-1.11089	1.12951	putative secreted protein	0.672709	0.665134	0.659698	0.591087
lmo0588	lmo0588	1.02214	-1.55213	-1.70715	-1.15094	DNA photolyase	0.840878	0.000302183	0.000254025	0.359051
lmo0589	lmo0589	-1.74823	-1.03596	-2.18979	-1.49446	hypothetical protein	3.34357e-05	0.760822	0.000710708	0.0750166
lmo0590	lmo0590	-1.64266	-1.15086	-2.18919	-1.70729	a fusion of two types of conserved hypothetical proteinconserved hypothetical	2.29551e-05	0.0983118	0.000993226	0.0100027
lmo0591	lmo0591	-1.8102	-1.19894	-2.1888	-1.60177	unknown membrane proteins	1.86584e-09	0.0794387	0.00182635	0.013869
lmo0592	lmo0592	1.01862	1.77265	-1.03601	-1.07055	hypothetical protein	0.820414	0	0.791335	0.587796
lmo0593	lmo0593	1.06923	1.2083	1.24225	1.08537	transport proteins formate	0.607775	0.149313	0.235845	0.485155
lmo0595	lmo0595	1.0787	-1.25676	1.03977	1.28778	O-acetylhomoserine sulfhydrylase	0.655156	0.206893	0.818976	0.119531
lmo0596	lmo0596	-4.94116	-1.49182	-2.30998	-2.28781	hypothetical protein	1.91007e-12	0.0732767	0.0172892	0.0184409
lmo0597	lmo0597	-1.15294	-1.34292	-1.41016	-1.39733	transcription regulator CRP-FNR family	0.0562748	1.04463e-05	0.178544	9.18918e-06
lmo0599	lmo0599	1.63786	1.5065	-1.09057	1.03065	hypothetical protein	0.00230766	0.00258802	0.512569	0.81513
lmo0600	lmo0600	1.04328	1.06953	-1.151	-1.15332	hypothetical protein	0.685371	0.511884	0.197584	0.232802
lmo0601	lmo0601	1.18145	1.11816	-1.29904	-1.08497	cell surface protein	0.101243	0.271789	0.0206308	0.45133
lmo0602	lmo0602	-4.08859	-1.74488	-2.20896	-2.55994	weakly transcription regulator	2.37852e-07	0.00358332	0.0731133	0.0161794
lmo0603	lmo0603	1.11457	1.05572	1.26373	-1.07217	hypothetical protein	0.438027	0.522641	0.255124	0.530169
lmo0604	lmo0604	1.10479	-1.08347	1.05441	-1.38017	YvlA protein	0.442807	0.633951	0.68543	0.145461
lmo0605	lmo0605	-1.26319	-1.13601	-1.14782	-1.09801	hypothetical protein	0.041545	0.280492	0.215739	0.39786
lmo0606	lmo0606	-1.03975	-1.42462	1.27393	1.17726	MarR regulator family	0.739953	0.00557786	0.276398	0.141061
lmo0607	lmo0607	-1.15695	-1.48057	1.03139	-1.11565	ABC transporter - ATP-binding protein	0.133644	0.000130334	0.845195	0.255864
lmo0608	lmo0608	-1.01294	-1.25965	1.04358	-1.20021	ABC transporter - ATP-binding protein	0.869212	0.0034008	0.564708	0.0205451
lmo0609	lmo0609	-1.01111	1.4964	-1.32893	-1.06824	phage shock P E. coli	0.892885	1.39804e-05	0.333108	0.756491
lmo0610	lmo0610	-2.31836	-2.07734	-2.04665	-1.5202	internalin proteins - putative peptidoglycan bound protein LPXTG motif	0.000944458	0.00278182	0.0259174	0.16448
lmo0612	lmo0612	-1.13814	-1.38658	-1.21146	-1.08254	transcription regulator MarR family	0.176515	0.00109908	0.146815	0.358471
lmo0613	lmo0613	-1.05898	-1.42071	-1.11075	-1.01142	oxidoreductase	0.411978	2.46384e-06	0.432645	0.869348
lmo0614	lmo0614	1.0951	-1.04552	-1.03049	1.09862	hypothetical protein	0.325846	0.56643	0.699771	0.211485
lmo0615	lmo0615	1.16016	-1.00006	1.01036	1.05499	hypothetical protein	0.277646	0.999645	0.94866	0.729136
lmo0616	lmo0616	1.0421	1.06788	-1.0514	1.11661	glycerophosphoryl diester phosphodiesterase	0.678207	0.500081	0.620705	0.259044
lmo0617	lmo0617	-1.00656	-1.22013	-1.10217	1.04494	hypothetical protein	0.971264	0.290968	0.599224	0.806401
lmo0618	lmo0618	1.03218	-1.22165	-1.00983	1.01063	protein kinase	0.764302	0.0705111	0.926692	0.920697
lmo0619	lmo0619	1.15305	-1.0224	1.08036	1.14335	hypothetical protein	0.467152	0.912384	0.696348	0.494982
lmo0620	lmo0620	1.17425	1.10753	1.0563	-1.04503	hypothetical protein	0.233467	0.458811	0.697964	0.821301
lmo0621	lmo0621	-1.01375	-1.04341	1.09245	1.0407	hypothetical protein	0.956438	0.864389	0.715095	0.871454
lmo0622	lmo0622	1.22894	-1.22515	1.20943	1.23436	hypothetical protein	0.395995	0.481447	0.497774	0.395208
lmo0623	lmo0623	-1.07962	-1.20021	-1.18751	-1.14539	hypothetical protein	0.388428	0.061776	0.304343	0.13233
lmo0624	lmo0624	1.08035	1.46757	1.08244	1.14916	hypothetical protein	0.2002	3.38973e-12	0.187022	0.0209726
lmo0625	lmo0625	1.19387	1.62428	1.19355	1.22974	hypothetical protein	0.000710857	1.1789e-11	0.00654129	6.93339e-05
lmo0626	lmo0626	1.01742	-1.19811	1.03503	-1.21832	hypothetical protein	0.833333	0.0339947	0.813681	0.200521
lmo0627	lmo0627	1.10504	-1.15642	-1.11968	1.02278	pepdidoglycan bound protein	0.806675	0.734533	0.792059	0.956833
lmo0628	lmo0628	-1.58543	-1.55551	1.07113	-1.92804	hypothetical protein	0.51326	0.326243	0.914601	0.336584
lmo0629	lmo0629	-1.08907	-1.25935	-1.36594	-1.31775	hypothetical protein	0.640423	0.128478	0.0671613	0.0755678
lmo0630	lmo0630	-1.24819	-1.09445	-1.38963	1.47518	transcription antiterminator BglG family	0.784472	0.907052	0.692128	0.576901
lmo0631	lmo0631	-2.06879	-1.3971	-1.26033	-1.84147	PTS system- fructose-specific IIA component	0.533128	0.743855	0.817733	0.597347
lmo0632	lmo0632	-1.19395	-1.49735	-1.00074	1.00705	putative fructose-like permease EIIC subunit 2	0.863276	0.708408	0.999396	0.994291
lmo0633	lmo0633	1.19349	-2.18153	1.88683	1.58811	putative PTS system fructose-like transporter subunit EIIB	0.799908	0.380895	0.308067	0.478073
lmo0634	lmo0634	1.56324	-1.24492	1.40683	1.50936	an E. coli putative tagatose 6-phosphate kinase	0.435158	0.742436	0.55884	0.475784
lmo0635	lmo0635	-1.01979	-1.09379	-1.06377	1.02674	hypothetical protein	0.883138	0.503354	0.746267	0.841338
lmo0636	lmo0636	-1.13052	-1.00586	-1.01232	-1.04582	hypothetical protein	0.575373	0.977617	0.956444	0.833538
lmo0637	lmo0637	-1.01081	1.09199	1.0113	1.08503	weakly methyltransferase	0.92826	0.443593	0.96308	0.484437
lmo0638	lmo0638	1.20322	-1.12887	1.30874	1.36913	hypothetical protein	0.229752	0.46018	0.073413	0.0354161
lmo0639	lmo0639	1.19055	1.21697	1.23965	1.31408	a transcription regulator surface protein PAg negative regulator par	0.105096	0.0625575	0.0428618	0.00935491
lmo0640	lmo0640	1.17094	1.49346	1.25261	1.25442	oxidoreductase	0.0585872	1.1554e-05	0.0244963	0.00574659
lmo0641	lmo0641	1.00684	1.04989	1.31687	-1.45287	heavy metal-transporting ATPase	0.974266	0.813321	0.546547	0.187993
lmo0642	lmo0642	-1.60095	1.01305	-1.53471	-1.26076	hypothetical protein	0.00487431	0.965312	0.00929876	0.139759
lmo0643	lmo0643	1.19095	1.60105	1.30371	-1.03208	putative transaldolase	0.741609	0.322478	0.605413	0.955623
lmo0644	lmo0644	1.18232	-1.19602	1.09193	1.0636	hypothetical protein	0.00211183	0.00229685	0.384504	0.270317
lmo0645	lmo0645	1.18398	1.02957	1.26666	1.48126	amino acid transporter	0.0683186	0.758035	0.0762417	7.67546e-06
lmo0646	lmo0646	-1.1135	-1.48681	-1.30589	1.02875	hypothetical protein	0.342812	0.00103559	0.0616078	0.835331
lmo0647	lmo0647	2.43775	1.23083	1.46786	1.72136	hypothetical protein	0	0.00433101	0.145903	0.0274149
lmo0648	lmo0648	-1.40826	-1.72792	-1.46043	-1.23754	membrane proteins	0.00657042	3.30018e-05	0.0702754	0.0801075
lmo0649	lmo0649	-1.31978	-1.32772	-1.25477	-1.15513	transcription regulators	0.00168476	0.00118739	0.102357	0.0910987
lmo0650	lmo0650	-1.2628	-1.4569	-1.55782	-1.18936	hypothetical protein	0.00111954	0.000103008	4.26647e-09	0.0139162
lmo0651	lmo0651	1.01447	-1.25453	-1.00408	1.08568	transcription regulator	0.878437	0.0215905	0.974711	0.373518
lmo0652	lmo0652	-1.15153	1.01764	-1.2097	-1.19413	hypothetical protein	0.338683	0.900384	0.200942	0.233396
lmo0653	lmo0653	-1.2938	1.10591	1.03791	-1.02744	hypothetical protein	5.5106e-07	0.0601	0.536805	0.735974
lmo0654	lmo0654	-2.03124	-1.76092	-1.56788	-2.1821	hypothetical protein	0.00643645	0.000379489	0.0912129	0.00067048
lmo0655	lmo0655	-2.32423	-2.22227	-2.24651	-1.91142	phosphoprotein phosphatases	8.36069e-09	4.56904e-09	6.92914e-06	0.0070736
lmo0656	lmo0656	-1.08954	-1.42461	-1.39281	-1.46911	hypothetical protein	0.516538	0.0173329	0.128502	0.0224153
lmo0657	lmo0657	1.06393	-1.46362	-1.40999	-1.4324	hypothetical protein	0.472085	6.69066e-05	0.0134169	0.00676707
lmo0658	lmo0658	1.11705	-1.16974	-1.06573	-1.19286	hypothetical protein	0.334538	0.0706929	0.704982	0.15886
lmo0659	lmo0659	-1.2487	-1.57094	-1.26205	-1.09046	transcription regulator Rgg type	0.361184	0.0773539	0.338334	0.712427
lmo0660	lmo0660	-1.14989	-1.15307	-1.04102	-1.08627	transposases	0.786865	0.694414	0.911043	0.819008
lmo0661	lmo0661	1.78789	1.17061	1.14806	1.12784	hypothetical protein	0.0484817	0.623192	0.756686	0.714258
lmo0663	lmo0663	-1.06756	-1.58935	-1.36884	-1.28919	hypothetical protein	0.0926917	2.00267e-27	1.09127e-13	4.92348e-10
lmo0664	lmo0664	-1.11714	-1.43305	-1.38237	-1.08327	acetyl transferase	0.181933	1.02365e-07	1.6565e-06	0.490432
lmo0665	lmo0665	-1.07495	-1.28298	-1.38827	-1.12891	hypothetical protein	0.316078	0.0253884	4.26029e-05	0.188052
lmo0666	lmo0666	-1.05687	-1.27994	-1.27572	-1.02097	hypothetical protein	0.387261	0.00025533	0.000281625	0.816084
lmo0667	lmo0667	-1.03676	-1.85753	-1.52104	-1.4518	ABC transporter ATP-binding protein	0.50866	1.03159e-22	3.17622e-12	0.00151787
lmo0668	lmo0668	-1.01975	-1.51789	-1.34454	-1.37752	putative ABC transporter- permease protein	0.766568	2.52459e-07	0.000462651	0.0096677
lmo0669	lmo0669	-6.02463	-1.88439	-3.4272	-2.53574	oxidoreductase	4.58778e-20	0.000204186	0.000334357	0.00527526
lmo0670	lmo0670	-7.49477	-2.51188	-3.84448	-2.8821	hypothetical protein	3.48453e-17	6.28897e-08	0.000351715	0.00348425
lmo0671	lmo0671	-1.01129	-1.20573	-1.09501	1.141	hypothetical protein	0.936774	0.172406	0.40115	0.236683
lmo0672	lmo0672	-1.24483	-1.13795	1.24771	1.02501	hypothetical protein	0.381235	0.59203	0.318966	0.916118
lmo0673	lmo0673	-1.02048	-1.11741	1.01439	-1.45178	hypothetical protein	0.944836	0.729449	0.965902	0.324
lmo0674	lmo0674	-1.1039	1.04735	1.0124	-1.04964	hypothetical protein	0.2729	0.727784	0.89578	0.567069
lmo0675	lmo0675	-2.06532	-2.06227	-2.64071	-1.93234	hypothetical protein	0.00872901	0.0187726	0.00102494	0.0152687
lmo0681	lmo0681	-1.27898	1.0151	-1.28193	-1.28888	flagellar biosynthesis regulator FlhF	0.447963	0.960027	0.482944	0.434906
lmo0683	lmo0683	-1.40574	-1.15685	1.07682	-1.22523	chemotactic methyltransferase CheR	0.392864	0.696833	0.835717	0.597315
lmo0684	lmo0684	-1.56619	-1.10662	-1.47457	-1.53758	hypothetical protein	0.276413	0.784921	0.336407	0.294259
lmo0685	lmo0685	-1.47247	1.18816	-1.27675	-1.09205	flagellar motor protein MotA	0.307049	0.594048	0.501646	0.80161
lmo0687	lmo0687	-1.11642	1.21838	-1.18112	-1.16901	hypothetical protein	0.653004	0.471835	0.501442	0.528733
lmo0688	lmo0688	-1.29637	1.2107	-1.2152	-1.10877	hypothetical protein	0.265609	0.350795	0.393529	0.644811
lmo0689	lmo0689	-1.21886	-1.03276	-1.00115	-1.23991	CheA activity-modulating chemotaxis protein CheV	0.467176	0.900359	0.99646	0.431651
lmo0693	lmo0693	-1.30648	-1.54971	-1.5993	-2.7452	flagellar motor switch protein	0.318867	0.195574	0.0961383	0.00942343
lmo0694	lmo0694	-1.89026	-1.69394	-1.41911	-1.69034	hypothetical protein	0.0128093	0.032012	0.190139	0.0343983
lmo0695	lmo0695	-1.71807	-1.58868	-2.05562	-1.6553	hypothetical protein	0.0272156	0.0511552	0.00502594	0.0377837
lmo0698	lmo0698	-2.23493	-1.40777	-1.26246	-1.17302	flagellar motor switch protein	0.33221	0.599029	0.741768	0.791152
lmo0700	lmo0700	-1.36601	-1.2364	-1.337	-1.36002	flagellar motor switch protein	0.335567	0.496017	0.365691	0.341979
lmo0701	lmo0701	-1.36682	-1.35775	-1.56074	-1.41653	hypothetical protein	0.305475	0.30934	0.157579	0.258047
lmo0702	lmo0702	-1.76788	-1.56965	-1.6249	-1.58579	hypothetical protein	0.123585	0.203534	0.178169	0.199438
lmo0703	lmo0703	-1.15687	-1.13606	-1.11608	-1.74841	hypothetical protein	0.631756	0.643994	0.692108	0.0747779
lmo0704	lmo0704	-1.18383	-1.13375	-1.61244	-1.4647	hypothetical protein	0.381578	0.50487	0.0232742	0.0613467
lmo0708	lmo0708	-1.17546	-1.36451	-1.07279	-1.32043	hypothetical flagellar protein	0.526404	0.278816	0.799786	0.238372
lmo0709	lmo0709	-1.54916	-1.14405	1.13766	1.19014	hypothetical protein	0.139746	0.627949	0.613108	0.492076
lmo0717	lmo0717	-1.98491	-1.46946	-1.60217	-1.62428	transglycosylase	0.0118507	0.162491	0.0628131	0.0571953
lmo0718	lmo0718	-1.35484	-1.32019	-1.33037	-1.64641	hypothetical protein	0.234922	0.268234	0.260174	0.16651
lmo0719	lmo0719	1.36594	1.49671	1.14574	1.19997	hypothetical protein	0.000829058	1.03476e-06	0.297517	0.0431057
lmo0720	lmo0720	1.31228	1.43529	1.047	1.08218	hypothetical protein	0.0309607	0.0016976	0.67523	0.458444
lmo0721	lmo0721	1.46487	1.2465	1.39313	1.38398	putative fibronectin-binding protein	9.93381e-10	4.28845e-05	0.000125733	1.60649e-06
lmo0722	lmo0722	-2.4818	-2.33973	-2.06965	-1.8946	pyruvate oxidase	2.94198e-07	7.83561e-12	0.000335406	0.0278459
lmo0723	lmo0723	-1.92262	-1.90392	-1.95929	-1.93931	metyl-accepting chemotaxis protein	1.98978e-05	6.22918e-06	0.000117007	0.00253508
lmo0724	lmo0724	-1.52621	-1.9727	-1.54023	-1.68207	YvpB protein	0.00565768	2.86849e-05	0.0168035	0.029557
lmo0725	lmo0725	1.02925	-1.08097	1.56345	1.16898	peptidoglycan binding protein	0.794341	0.487551	0.0157005	0.292495
lmo0726	lmo0726	1.40824	-1.20685	1.52343	1.77953	hypothetical protein	0.278982	0.252592	0.0157311	0.000125596
lmo0727	lmo0727	1.10443	-1.09687	1.04132	1.11514	glucosamine--fructose-6-phosphate aminotransferase	0.0356918	0.0110589	0.10299	0.109789
lmo0728	lmo0728	-1.06879	-1.37286	-1.68643	-1.56614	riboflavin kinase - FAD synthase	0.317891	0.00023373	0.0140219	0.000160541
lmo0729	lmo0729	1.11754	-1.11242	1.06029	1.08921	hypothetical protein	0.259575	0.299934	0.556077	0.389127
lmo0730	lmo0730	-1.00101	-1.15191	-1.12938	-1.13485	hypothetical protein	0.993111	0.235199	0.327458	0.292658
lmo0731	lmo0731	1.02393	1.37928	1.37513	1.25363	hypothetical protein	0.837036	0.000244378	0.000950628	0.0135693
lmo0732	lmo0732	-1.52979	-1.60614	-1.85419	-1.4254	peptidoglycan binding protein	0.272965	0.223167	0.129494	0.351746
lmo0733	lmo0733	-1.10775	-1.21881	-1.08633	-1.25833	transcription regulator	0.508935	0.211569	0.638359	0.154733
lmo0734	lmo0734	-1.0663	-1.30025	-1.16069	-1.22375	transcriptional regulator LacI family	0.50919	0.00943058	0.132307	0.0450914
lmo0735	lmo0735	1.02611	1.37999	-1.14025	1.51798	Ribulose-5-Phosphate 3-Epimerase	0.946201	0.357069	0.740193	0.22969
lmo0736	lmo0736	1.00465	1.22064	1.27521	1.0478	ribose-5-phosphate isomerase B	0.990168	0.56055	0.413032	0.881462
lmo0737	lmo0737	-1.31431	1.43873	1.01783	1.4097	hypothetical protein	0.48674	0.270265	0.961209	0.308091
lmo0738	lmo0738	1.11177	1.24922	-1.06755	1.35416	phosphotransferase system PTS beta-glucoside-specific enzyme IIABC component	0.777992	0.536139	0.867187	0.397493
lmo0739	lmo0739	1.10884	-1.55568	-1.13811	-1.15747	6-phospho-beta-glucosidase	0.570948	0.0333326	0.501974	0.451484
lmo0740	lmo0740	1.12733	-1.72852	-1.09513	-1.16751	putative transcription regulator	0.548766	0.00182126	0.577127	0.337562
lmo0741	lmo0741	-1.10556	2.1429	1.0056	1.22446	transcriptional regulator GntR family	0.902309	0.308607	0.994368	0.867812
lmo0742	lmo0742	1.10095	-1.00217	1.21507	1.65077	ABC transporter- ATP-binding protein	0.867838	0.997037	0.728374	0.339328
lmo0743	lmo0743	-1.88289	-1.81986	-1.547	-1.30992	hypothetical protein	0.288017	0.30554	0.437988	0.617269
lmo0744	lmo0744	-1.10158	-1.2114	-1.46479	-1.24185	ABC transporter- ATP-binding protein	0.868734	0.746064	0.54344	0.719843
lmo0745	lmo0745	-1.31428	-1.62219	-1.3121	1.02531	hypothetical protein	0.571585	0.338647	0.572072	0.955464
lmo0746	lmo0746	1.13985	1.48885	1.31075	2.00901	hypothetical protein	0.891709	0.653312	0.769347	0.407068
lmo0747	lmo0747		1.78009	-1.98975	1.70472	hypothetical protein	0.282905	0.608413	0.662419	0.64433
lmo0748	lmo0748	-1.11626	1.04487	1.56068	-1.04369	hypothetical protein	0.567032	0.80966	0.0283531	0.820921
lmo0749	lmo0749	1.34951	1.20589	1.76053	1.09992	hypothetical protein	4.27846e-05	0.0115748	2.22045e-16	0.216192
lmo0750	lmo0750	1.20053	-1.18653	1.5729	-1.11097	hypothetical protein	0.259726	0.256601	0.000513022	0.483428
lmo0751	lmo0751	-1.11151	-1.03921	1.32053	-1.27982	hypothetical protein	0.675186	0.871378	0.196051	0.337318
lmo0752	lmo0752	1.38498	1.0974	1.48695	1.0556	weakly a putative haloacetate dehalogenase	0.00332638	0.421812	0.000256679	0.648048
lmo0753	lmo0753	1.41965	-1.28919	1.22144	1.12874	transcription regulator Crp-Fnr family	0.179874	0.397585	0.457965	0.6611
lmo0754	lmo0754	1.30232	-1.0351	1.1543	1.14104	weakly a bile acid 7-alpha dehydratase	0.118783	0.847851	0.408292	0.450648
lmo0755	lmo0755	1.01173	-1.15134	-1.33922	-1.07951	hypothetical protein	0.927435	0.283473	0.0619658	0.558993
lmo0756	lmo0756	1.11219	-1.19995	-1.23807	-1.0526	Similar to ABC transporter ATP-binding protein	0.319689	0.108357	0.264857	0.644714
lmo0757	lmo0757	1.07364	-1.18723	-1.10931	1.00932	hypothetical protein	0.582629	0.206294	0.4408	0.94369
lmo0758	lmo0758	-1.3966	-1.713	-1.3656	1.04887	hypothetical protein	0.000178823	7.78876e-09	0.234071	0.797811
lmo0759	lmo0759	-1.3944	-1.76551	-1.37464	1.07691	hypothetical protein	0.00958919	7.73731e-08	0.174537	0.732873
lmo0760	lmo0760	-1.30196	-1.64509	-1.25728	1.09772	hypothetical protein	0.0562096	4.32376e-07	0.272805	0.390495
lmo0761	lmo0761	-1.38078	-1.62796	-1.42329	-1.09848	hypothetical protein	0.283765	0.00754309	0.192292	0.651002
lmo0762	lmo0762	-1.08095	2.48417	-1.06238	-1.0053	ATP-GTP-binding protein	0.457595	0	0.560332	0.95907
lmo0763	lmo0763	1.07053	1.09573	-1.24973	-1.15514	hypothetical protein	0.206707	0.0839505	0.00011862	0.011353
lmo0764	lmo0764	1.04529	1.05615	-1.28989	-1.11826	lipoate-protein ligase	0.471575	0.366502	0.000119829	0.0807787
lmo0765	lmo0765	-1.40866	-1.0484	-1.47128	1.27175	hypothetical protein	0.637384	0.94327	0.598469	0.701563
lmo0766	lmo0766	1.01049	-1.74236	-1.30488	-1.0059	putative sugar ABC transporter- permease protein	0.986102	0.419771	0.67756	0.992193
lmo0767	lmo0767	-1.06044	-1.32765	-1.87961	-1.0029	ABC transporter- permease protein	0.914795	0.62163	0.321116	0.995736
lmo0768	lmo0768	-1.10231	-1.03809	-1.15939	1.18631	sugar ABC transporter- periplasmic sugar-binding protein	0.806679	0.923051	0.712749	0.646311
lmo0769	lmo0769	1.02503	-1.23774	1.0612	1.02941	alpha-1-6-mannanase	0.920108	0.409763	0.807195	0.906313
lmo0770	lmo0770	1.09648	-1.10149	1.19474	-1.0021	transcriptional regulator LacI family	0.220102	0.213707	0.0151042	0.978218
lmo0771	lmo0771	1.00378	-1.26409	-1.0262	1.0527	hypothetical protein	0.969655	0.00227807	0.724489	0.477357
lmo0772	lmo0772	-1.0258	-1.1838	1.08559	1.11749	transcription regulator	0.784271	0.0578341	0.329081	0.365211
lmo0773	lmo0773	1.20491	-1.17724	1.30843	1.43573	alcohol dehydrogenase	0.0945424	0.174599	0.0134845	0.0688368
lmo0774	lmo0774	1.01795	-1.01338	1.02072	1.04502	hypothetical protein	0.816949	0.813285	0.692659	0.395249
lmo0775	lmo0775	1.01375	1.00259	1.00394	1.08423	hypothetical protein	0.803769	0.962051	0.948532	0.35337
lmo0776	lmo0776	-1.02748	-1.05148	1.28389	1.42567	transcription regulator repressor	0.907465	0.828333	0.249191	0.0980093
lmo0777	lmo0777	1.22743	-1.16212	1.11077	-1.01739	hypothetical protein	0.0103437	0.124312	0.358801	0.866088
lmo0778	lmo0778	1.43925	-1.00325	1.49411	1.0445	hypothetical protein	1.9984e-15	0.972622	0.0112533	0.78033
lmo0779	lmo0779	-1.02363	-1.29164	-1.14839	-1.17352	hypothetical protein	0.789426	0.00676772	0.399929	0.0795275
lmo0780	lmo0780	-1.31574	-1.36874	-1.22405	1.03674	hypothetical protein	0.459769	0.376797	0.5607	0.912481
lmo0781	lmo0781	-1.96335	-1.50611	-1.74321	-1.69282	PTS system mannose-specific transporter subunit IID	1.1401e-08	4.33022e-05	8.54069e-06	0.0274005
lmo0782	lmo0782	-2.36193	-1.50901	-1.89788	-1.79669	mannose-specific phosphotransferase system PTS component IIC	4.49595e-16	1.68198e-05	1.53165e-07	0.00124021
lmo0783	lmo0783	-2.17973	-1.39552	-1.90668	-1.75362	mannose-specific phosphotransferase system PTS component IIB	5.32332e-06	0.0166537	0.00172748	0.132204
lmo0784	lmo0784	-2.03382	-1.42791	-1.95686	-2.02653	mannose-specific phosphotransferase system PTS component IIA	9.24477e-20	0.00372386	1.1275e-07	3.37068e-07
lmo0785	lmo0785	1.0577	-1.07773	1.07512	-1.0937	transcriptional regulator NifA-NtrC family	0.443492	0.316043	0.318497	0.255034
lmo0786	lmo0786	1.03067	1.44539	1.48227	1.46436	acyl-carrier protein phosphodiesterase and to NADPH dehydrogenase	0.632559	6.90776e-09	0.00461064	4.84879e-12
lmo0787	lmo0787	-1.09403	-1.11201	1.09686	-1.09295	amino acid transporter	0.301172	0.234536	0.664042	0.611988
lmo0788	lmo0788	1.8017	1.38306	2.60655	3.28033	hypothetical protein	0.0108302	0.106298	0.00258746	2.87447e-06
lmo0789	lmo0789	-1.20489	-1.28019	-1.34319	-1.14479	hypothetical protein	0.00991361	0.000663002	0.00223358	0.208657
lmo0790	lmo0790	-1.1495	-1.21815	-1.26981	-1.19683	transcription regulator EbsC from Enterococcus faecalis	0.0297429	0.00184514	0.177433	0.0510732
lmo0791	lmo0791	-1.40085	1.48884	-1.18576	-1.03126	hypothetical protein	7.50585e-09	0	0.33056	0.885754
lmo0792	lmo0792	-1.14864	-1.42164	-1.14651	-1.13874	conserved hypothetical protein	0.154944	0.000553057	0.158777	0.181521
lmo0793	lmo0793	-1.17754	-1.491	-1.18337	-1.08754	conserved hypothetical protein	0.17947	0.00182423	0.18631	0.523204
lmo0794	lmo0794	-1.91804	-1.36053	-1.95502	-2.21741	YwnB protein	4.63777e-08	0.00591324	0.00428058	4.87736e-06
lmo0795	lmo0795	-1.27913	1.01159	-1.53604	-1.75107	hypothetical protein	0.00391524	0.905067	1.53303e-06	1.1015e-08
lmo0796	lmo0796	-1.48052	-1.06847	-1.39591	-1.32143	hypothetical protein	1.47281e-06	0.504255	0.0944524	0.191156
lmo0797	lmo0797	1.32408	1.74008	1.43368	1.42692	hypothetical protein	0.000861641	1.07339e-05	6.2905e-05	1.7474e-05
lmo0798	lmo0798	1.00528	-1.44313	-1.16316	-1.2478	lysine-specific permease	0.957781	0.000763767	0.142472	0.0356269
lmo0799	lmo0799	-1.05169	-1.64711	-1.37265	-1.21612	hypothetical protein	0.351321	1.59827e-15	0.0616228	0.10553
lmo0800	lmo0800	1.29299	1.16005	1.07025	-1.10236	YqkB protein	0.00228264	0.0996628	0.870261	0.289434
lmo0801	lmo0801	1.04528	-1.28318	-1.21752	-1.05988	internalin- putative peptidoglycan bound protein LPXTG motif	0.857287	0.341734	0.450625	0.818031
lmo0802	lmo0802	1.31863	-1.17452	1.08195	1.02925	weakly GTP-pyrophosphokinase	0.0121537	0.161437	0.470131	0.815409
lmo0803	lmo0803	-1.05734	-1.26007	-1.17383	-1.0939	putative Na+-H+ antiporter	0.477788	0.004404	0.0461345	0.257385
lmo0804	lmo0804	1.21645	-1.01808	1.24043	1.178	hypothetical protein	0.0122861	0.825731	0.0401104	0.0378428
lmo0805	lmo0805	1.2741	-1.20648	1.18987	1.28412	hypothetical protein	0.000275246	0.0103918	0.152892	0.000169009
lmo0806	lmo0806	1.5811	1.12611	-1.37997	1.06922	transcription regulator	7.04527e-05	0.335037	0.0209003	0.679802
lmo0807	lmo0807	1.47752	1.23229	-1.28689	1.05884	spermidine-putrescine ABC transporter- ATP-binding protein	0.00105827	0.0885025	0.10513	0.65827
lmo0808	lmo0808	1.32454	1.18009	-1.12834	1.1255	spermidine-putrescine ABC transporter- permease protein	0.0470768	0.24819	0.438398	0.463339
lmo0809	lmo0809	1.34723	1.1942	-1.14374	1.18377	spermidine-putrescine ABC transporter- permease protein	0.0522661	0.126481	0.306016	0.153317
lmo0810	lmo0810	1.54245	1.29527	-1.00245	1.29744	spermidine-putrescine-binding protein	0.00110082	0.0253639	0.987244	0.0423851
lmo0811	lmo0811	-1.36069	-1.33974	-2.61821	-3.46866	carbonic anhydrase	0.0553954	0.0436104	0.0108823	2.40048e-06
lmo0812	lmo0812	1.11034	-1.50477	1.03088	-1.01059	hypothetical protein	0.430003	0.0170337	0.822127	0.938883
lmo0813	lmo0813	1.1575	1.42712	1.78746	1.8398	fructokinases	0.114072	3.99887e-05	0.00015735	1.71946e-06
lmo0814	lmo0814	1.44479	1.25636	1.90043	1.98507	oxidoreductases	0.0510681	0.193965	0.0214681	1.80348e-06
lmo0815	lmo0815	1.13485	1.04033	1.56392	1.43706	transcription regulators	0.683887	0.747908	0.150669	0.243325
lmo0816	lmo0816	1.252	1.12653	1.61379	1.42889	regulatory protein PaiA	0.153224	0.260821	0.0579224	0.0126919
lmo0817	lmo0817	1.04529	1.09285	1.44911	1.16669	E. coli PhnB protein	0.799154	0.600922	0.0617971	0.362886
lmo0818	lmo0818	-1.19182	-1.0748	-1.21683	-1.26663	cation transporting ATPase	0.249195	0.622039	0.198268	0.126658
lmo0819	lmo0819	-1.15761	-1.09482	-1.1447	-1.1018	hypothetical protein	0.258332	0.472007	0.293474	0.473306
lmo0820	lmo0820	-1.09049	-1.21774	-1.13313	-1.18516	some similarity to acatyltransferases	0.431461	0.0507331	0.210502	0.0938936
lmo0821	lmo0821	-1.06387	-1.26342	-1.10502	-1.22955	hypothetical protein	0.630031	0.0781705	0.439875	0.121465
lmo0822	lmo0822	1.12406	1.15303	-1.03297	-1.16267	transcriptional regulators	0.134832	0.14433	0.911686	0.0867147
lmo0823	lmo0823	-1.12122	-1.0479	-1.35925	-1.0467	oxydoreductases	0.0665412	0.459711	0.0611523	0.455652
lmo0824	lmo0824	-1.05734	-1.37882	-1.03231	1.2646	hypothetical protein	0.683755	0.0266626	0.81444	0.0653776
lmo0825	lmo0825	1.06808	1.00329	1.01113	1.15422	3-hydroxy-3-methylglutaryl-coenzyme a reductase	0.55134	0.976683	0.921709	0.181851
lmo0826	lmo0826	1.03291	-1.03236	1.00182	1.16486	transport protein	0.621027	0.627743	0.986837	0.0163982
lmo0827	lmo0827	1.16606	1.03085	-1.13237	1.17172	transposases	0.710437	0.942802	0.780611	0.701423
lmo0828	lmo0828	-1.33782	-1.5722	-1.1276	1.1393	transposases	0.250241	0.0834389	0.618377	0.566314
lmo0831	lmo0831	-1.24054	-1.38109	-1.31258	-1.14046	hypothetical protein	0.127611	0.0264534	0.0584991	0.339577
lmo0832	lmo0832	2.19871	1.55908	-1.02866	2.02781	transposase	0.255069	0.545744	0.972998	0.316058
lmo0833	lmo0833	1.07428	-1.07037	-1.40374	1.26974	transcriptional regulator	0.802306	0.816136	0.28449	0.38475
lmo0834	lmo0834	1.04017	-1.69173	-1.74436	-1.51078	hypothetical protein	0.958594	0.54581	0.529636	0.62863
lmo0835	lmo0835	1.58259	1.2002	-3.00614	-1.17207	peptidoglycan binding protein	0.627491	0.854547	0.438823	0.885352
lmo0836	lmo0836	1.30688	1.01117	1.19012	-1.01664	phosphate-starvation-inducible protein PsiE	0.00213335	0.903455	0.114278	0.908424
lmo0837		-1.25665	-1.10954	-1.34307	-1.22214		0.0571807	0.365347	0.0154355	0.0925899
lmo0839	lmo0839	-1.56255	-1.44516	-1.47702	-1.34314	Tetracycline resistance protein	0.3601	0.435638	0.415382	0.528894
lmo0840	lmo0840	1.09488	-1.06409	1.07213	-1.01832	hypothetical protein	0.637728	0.766102	0.719209	0.927978
lmo0841	lmo0841	1.00302	-1.61111	-1.15705	1.02062	cation calcium transporting ATPase	0.965137	6.98627e-10	0.0408931	0.766272
lmo0842	lmo0842	1.11416	-1.22887	-1.18078	1.01154	peptidoglycan binding protein	0.380193	0.117714	0.206455	0.927589
lmo0843	lmo0843	1.3017	2.81971	1.343	1.35224	YsdA	0.577284	0.00679457	0.683733	0.499813
lmo0844	lmo0844	-1.09881	-1.30407	-1.18379	-1.17759	hypothetical protein	0.217896	0.000776404	0.0356485	0.0357784
lmo0845	lmo0845	-1.09192	-1.98025	-1.10726	1.15882	YxjH and YxjG proteins	0.553165	7.26682e-05	0.6138	0.29187
lmo0846	lmo0846	1.10808	-1.14648	-1.13593	-1.10882	excinuclease ABC- chain C UvrC	0.423415	0.309262	0.34637	0.490606
lmo0847	lmo0847	1.01251	1.13633	-1.3301	1.02028	Glutamine ABC transporter binding and transport protein	0.807468	0.0115237	0.205575	0.69328
lmo0848	lmo0848	1.07114	1.1451	-1.22221	1.0324	amino acid ABC transporter- ATP-binding protein	0.199344	0.00895022	0.350261	0.557094
lmo0849	lmo0849	1.22695	-1.26002	-1.20446	1.33893	amidase	0.701292	0.694262	0.750821	0.576285
lmo0850	lmo0850	1.02068	1.31935	1.12801	-1.76681	hypothetical protein	0.972477	0.640184	0.828062	0.45416
lmo0851	lmo0851	-1.03851	-1.41729	-1.11993	-1.23594	hypothetical protein	0.531195	5.60411e-07	0.193519	0.000987634
lmo0852	lmo0852	-1.02289	-1.07131	-1.45149	-1.32083	transcription regulator TetR-AcrR family	0.833079	0.520583	0.00159082	0.0152789
lmo0853	lmo0853	-1.2787	-1.35658	-1.75709	-1.74888	E. coli SugE protein transmembrane chaperone	0.0185892	0.00363465	6.62316e-07	8.61429e-07
lmo0854	lmo0854	-1.7275	-1.31268	-1.26911	1.02486	E. coli SugE protein transmembrane chaperone	0.0596257	0.315269	0.39905	0.942163
lmo0857	lmo0857	-1.03386	-1.02535	-1.01746	1.09841	carboxylesterase	0.534272	0.676465	0.856766	0.206355
lmo0858	lmo0858	-1.07353	-1.47938	-1.04645	-1.11625	transcription regulator lacI family	0.550506	0.00217888	0.699459	0.35971
lmo0859	lmo0859	-1.05985	2.43589	1.37004	-1.13832	putative sugar ABC transporter- periplasmic sugar-binding protein	0.909772	0.0268893	0.499502	0.804128
lmo0860	lmo0860	-1.04687	1.51195	1.1038	-1.02506	sugar ABC transporter- permease protein	0.930599	0.371634	0.845028	0.962283
lmo0861	lmo0861	-1.1733	1.00297	1.11805	-1.12316	sugar ABC transporter- permease protein -	0.735831	0.994715	0.800734	0.804207
lmo0862	lmo0862	1.00175	1.31484	-1.34227	-1.15907	oligo-1-6-glucosidase	0.996658	0.475336	0.511412	0.732972
lmo0863	lmo0863	-1.28363	1.24502	-1.1364	-1.26988	hypothetical protein	0.460994	0.459793	0.69561	0.479394
lmo0864	lmo0864	-1.46844	1.02265	-1.42803	-1.56862	hypothetical protein	0.34206	0.950253	0.372822	0.274137
lmo0865	lmo0865	-1.05474	1.18273	1.00091	-1.15212	phosphomannomutase	0.854997	0.537185	0.997462	0.63503
lmo0866	lmo0866	-1.02097	-1.17491	-1.20694	-1.23985	ATP-dependent RNA helicase	0.585903	2.03123e-07	4.75498e-12	0.00397803
lmo0867	lmo0867	1.21989	1.13635	1.38495	1.05897	hypothetical protein	0.149751	0.320359	0.0296181	0.666811
lmo0868	lmo0868	1.24992	-1.0107	1.4051	1.04194	hypothetical protein	0.195174	0.920537	0.000572444	0.700421
lmo0869	lmo0869	-1.18624	-1.20646	-1.14807	-1.45059	hypothetical protein	0.334958	0.28538	0.462126	0.0464127
lmo0870	lmo0870	-1.27008	-1.52268	-1.53008	-1.95219	hypothetical protein	0.10885	0.00658812	0.00645826	0.00166241
lmo0871	lmo0871	1.00087	-1.01269	1.32985	-1.01701	YtcD protein	0.996373	0.946718	0.0656291	0.882775
lmo0872	lmo0872	1.07146	1.05316	-1.01822	1.09119	antibiotic resistance protein	0.835934	0.875288	0.957568	0.792557
lmo0873	lmo0873	-1.1474	-1.16879	-1.22276	1.74608	Similar to transcriptional regulator antiterminator	0.853604	0.832853	0.789778	0.375981
lmo0874	lmo0874	1.59649	1.77333	1.31052	1.66641	PTS system enzyme IIA component	0.531847	0.363701	0.693429	0.433049
lmo0875	lmo0875	-1.87473	1.11252	-1.34621	1.55584	PTS system- beta-glucoside enzyme IIB component	0.351135	0.83357	0.708354	0.351939
lmo0876	lmo0876	-1.0865	-1.05876	-1.36456	1.24258	PTS system- Lichenan-specific enzyme IIC component	0.922451	0.94551	0.730391	0.783682
lmo0877	lmo0877	-1.20721	-1.02748	-1.05038	1.03716	NagB protein glucosamine-6-phosphate isomerase	0.842762	0.975628	0.956464	0.96668
lmo0878	lmo0878	1.08056	1.07251	1.47173	1.51096	oxidoreductases	0.905216	0.913299	0.520291	0.491764
lmo0879	lmo0879	1.25972	1.38304	1.12154	1.99354	hypothetical protein	0.782689	0.687184	0.893545	0.359259
lmo0880	lmo0880	-6.80176	-2.81546	-4.92772	-4.74153	wall associated protein precursor LPXTG motif	1.24256e-12	1.22855e-07	3.02813e-07	4.03725e-08
lmo0881	lmo0881	1.66477	-1.42127	-1.50894	-1.34208	hypothetical protein	0.0220817	0.282942	0.216373	0.353117
lmo0882	lmo0882	-1.15373	-1.18943	1.00068	1.05214	YdbS protein	0.102991	0.0469092	0.997342	0.542808
lmo0883	lmo0883	1.00222	-1.11086	1.08069	1.08895	YbtB protein	0.97971	0.234768	0.430291	0.581556
lmo0884	lmo0884	-1.01507	-1.72365	-1.00144	-1.07673	protoporphyrinogen oxidase	0.825009	1.51107e-12	0.993342	0.524679
lmo0887	lmo0887	1.04908	-1.17365	-1.02663	1.00146	YdcD protein	0.0261006	9.18257e-13	0.54172	0.950483
lmo0888	lmo0888	-1.20919	-1.6082	-1.12554	-1.11943	YdcE protein	0.00301484	1.55053e-11	0.20216	0.390378
lmo0897	lmo0897	1.14359	1.07832	1.44235	1.60495	transport proteins	0.344997	0.601868	0.0046404	0.00014324
lmo0898	lmo0898	1.15756	-1.09346	1.19372	1.31056	hypothetical protein	0.0311275	0.212647	0.288821	0.00196026
lmo0899	lmo0899	1.30128	-1.17948	1.43405	1.28034	YdcK protein	0.175741	0.141325	0.000508756	0.146598
lmo0900	lmo0900	1.31826	-1.19319	1.13608	1.03247	hypothetical protein	0.00826977	0.145148	0.244892	0.778684
lmo0901	lmo0901	1.58074	1.35624	1.29436	1.45188	PTS system- cellobiose-specific IIC component	0.362219	0.552026	0.622649	0.467193
lmo0902	lmo0902	1.15171	-1.24651	-1.07064	-1.00117	transcription regulator GntR family	0.129754	0.0417094	0.502323	0.990546
lmo0903	lmo0903	-1.11216	1.38534	-1.49372	-1.73879	hypothetical protein	0.178046	8.31159e-06	0.136428	5.35388e-09
lmo0904	lmo0904	1.12772	1.05776	1.08947	1.23044	hypothetical protein	0.170333	0.522571	0.330458	0.0156971
lmo0905	lmo0905	1.01053	-1.50908	-1.32795	-1.19002	hypothetical protein	0.892329	1.4599e-06	0.0292531	0.0714617
lmo0906	lmo0906	-1.08726	-1.67263	-1.24715	-1.0298	glutathione reductase	0.283327	8.50102e-17	0.0175935	0.712913
lmo0907	lmo0907	-1.03396	-1.30064	-1.12548	1.0093	phosphoglycerate mutase	0.562306	1.35729e-05	0.311785	0.886266
lmo0908	lmo0908	1.02733	-1.30331	1.01789	-1.06911	membrane proteins	0.812085	0.0285106	0.875097	0.563658
lmo0909	lmo0909	-1.10053	-1.09322	-1.09446	1.03557	GntR regulator - (transcription) family	0.403238	0.42994	0.428476	0.752648
lmo0910	lmo0910	-1.03026	-1.06676	-1.05196	1.01058	hypothetical protein	0.819934	0.610731	0.691602	0.93358
lmo0911	lmo0911	-1.59302	-1.54271	-1.35497	-1.49554	hypothetical protein	0.0358743	0.00287873	0.0799692	0.00532556
lmo0912	lmo0912	1.98962	1.67187	3.91215	4.54808	transporters formate	0.00129497	0.0144035	0.000130965	1.29678e-07
lmo0913	lmo0913	-4.1647	-3.11133	-2.71355	-2.13996	succinate semialdehyde dehydrogenase	1.71336e-07	1.13062e-09	0.00162836	0.0515335
lmo0914	lmo0914	-1.75434	-1.02757	-1.63501	1.12385	PTS system IIB component	0.501618	0.968945	0.559163	0.862607
lmo0915	lmo0915	-1.21991	1.05236	-1.28113	1.26158	phosphotransferase II C system enzyme	0.769876	0.934885	0.718313	0.699048
lmo0916	lmo0916	3.93721	5.51028	2.01097	3.99928	phosphotransferase II A system enzyme IIA	0.159287	0.0535127	0.533113	0.249191
lmo0917	lmo0917	1.14865	-1.06622	1.12793	-1.41784	beta-glucosidase	0.79482	0.907754	0.821311	0.563157
lmo0918	lmo0918	1.0132	-1.543	-1.65497	-1.51912	BglG transcriptional antiterminator	0.951423	0.0546582	0.0298154	0.0657959
lmo0919	lmo0919	-1.13868	1.4822	-1.02614	-1.33939	Antibiotic resistance ABC transporter ATP-binding protein	0.192588	0.00116808	0.761645	0.00141214
lmo0920	lmo0920	1.12987	-1.10517	-1.07024	-1.0099	YcgR protein	0.275805	0.41258	0.648974	0.947038
lmo0921	lmo0921	1.11049	-1.16361	-1.11401	-1.11821	YcgQ protein	0.283941	0.13835	0.289706	0.469125
lmo0922	lmo0922	1.3249	1.33632	1.26094	1.4156	pantothenate kinase	1.39594e-05	5.17545e-06	0.00037955	5.00013e-08
lmo0923	lmo0923	1.10697	1.06801	1.52279	1.60277	ABC transporter- ATP-binding protein N-terminal part	0.372475	0.633439	6.16781e-05	0.00305782
lmo0924	lmo0924	1.11211	1.15924	1.45231	1.50421	similar to ABC transporter	0.539754	0.219845	0.00119154	0.000376942
lmo0925	lmo0925	1.04787	1.07375	1.29327	1.47796	hypothetical protein	0.641625	0.505584	0.00675453	2.38187e-05
lmo0926	lmo0926	1.10396	1.26648	1.40814	1.38421	transcription regulator TetR-AcrR family	0.492655	0.0852683	0.0113749	0.0171972
lmo0927	lmo0927	1.06576	-1.15506	1.0133	-1.06996	hypothetical protein	0.189346	0.00509468	0.912981	0.30243
lmo0928	lmo0928	-1.05137	-1.75421	-1.52891	-1.40361	3-methyladenine DNA glycosylase	0.754954	0.000312991	0.0181819	0.0211866
lmo0929	lmo0929	1.10856	-1.00457	1.24355	-1.00595	sortase	0.402963	0.972153	0.063736	0.963219
lmo0930	lmo0930	-1.04229	-1.36283	-1.09011	-1.01429	YhfI protein	0.460362	9.44652e-09	0.0876211	0.772478
lmo0931	lmo0931	-1.0807	-1.40132	-1.08755	-1.05127	lipoate protein ligase A	0.102386	1.3053e-13	0.11258	0.480665
lmo0932	lmo0932	1.05741	-1.35559	1.07959	-1.00884	hypothetical protein	0.683121	0.0401523	0.681682	0.949521
lmo0933	lmo0933	1.07553	-1.17171	1.0988	1.16911	sugar transferase	0.349933	0.0520395	0.222008	0.0406587
lmo0934	lmo0934	-1.3003	-1.61045	-1.48957	-1.46891	YhbA protein	4.22163e-07	1.91782e-18	8.56737e-06	6.33476e-08
lmo0935	lmo0935	-1.17193	-1.4927	-1.41873	-1.33467	CspR protein- rRNA methylase homolog	1.40122e-05	2.356e-25	5.81767e-08	0.0564353
lmo0936	lmo0936	-1.17387	-1.36272	-1.33617	-1.34711	Nitroflavin-reductase	2.88274e-05	1.58776e-11	9.66465e-18	1.84284e-07
lmo0937	lmo0937	-2.50804	-1.28793	-1.55705	-2.00834	hypothetical P	1.40441e-08	0.193106	0.28412	0.0557044
lmo0938	lmo0938	1.19375	-1.03129	-1.08701	1.01685	protein-tyrosine-phosphatase	0.0343124	0.723015	0.348212	0.847846
lmo0939	lmo0939	1.09189	-1.0435	-1.10982	-1.07687	hypothetical protein	0.458229	0.724556	0.400521	0.5486
lmo0940	lmo0940	1.31245	-1.11661	1.04643	1.15216	hypothetical protein	0.000109365	0.148174	0.539574	0.0509117
lmo0941	lmo0941	1.30187	-1.08246	1.0741	1.23081	hypothetical protein	0.000585196	0.33642	0.371963	0.0075923
lmo0942	lmo0942	1.27077	-1.09851	1.00929	1.23523	HSP90 family protein	0.000414907	0.196742	0.897142	0.00199882
lmo0944	lmo0944	-1.00686	-1.42814	-1.64735	-1.72758	YneR protein	0.957528	0.0178968	0.0290172	0.00110935
lmo0945	lmo0945	-1.11294	-1.30268	-1.41825	-1.25943	ComEC protein and to ComEA	0.388327	0.0431741	0.00994372	0.075791
lmo0946	lmo0946	1.02858	1.15225	-1.10944	1.01755	hypothetical protein	0.742274	0.0842537	0.328611	0.839529
lmo0947	lmo0947	1.33106	1.26496	1.23694	1.07199	hypothetical transport protein	0.00131519	0.00808418	0.0323986	0.458924
lmo0948	lmo0948	1.26188	1.49049	1.27344	-1.01148	transcription regulator	0.11749	0.00383843	0.106646	0.944453
lmo0949	lmo0949	1.20563	1.15511	1.21231	1.0977	hypothetical protein	0.0220322	0.0761935	0.0177097	0.444665
lmo0950	lmo0950	1.06391	-1.47095	-1.25051	-1.39876	hypothetical protein	0.368297	1.73037e-06	0.00244825	0.0067736
lmo0951	lmo0951	1.08793	-1.68776	-1.38381	-1.45157	hypothetical protein	0.284544	9.91072e-09	0.000193355	0.000177144
lmo0952	lmo0952	1.09058	1.23607	1.23137	1.06219	hypothetical protein	0.413867	0.0211214	0.121573	0.694974
lmo0953	lmo0953	-3.56381	-1.20804	-1.7568	-2.46243	hypothetical protein	5.0892e-09	0.532876	0.207796	0.00365785
lmo0954	lmo0954	1.76499	-1.11942	-1.10828	-1.01145	hypothetical protein	1.43516e-11	0.374954	0.25203	0.897098
lmo0955	lmo0955	1.72146	-1.01422	-1.08127	1.06768	hypothetical protein	0	0.91845	0.278645	0.348487
lmo0956	lmo0956	-1.11886	-1.50763	-1.02634	-1.01371	N-acetylglucosamine-6P-phosphate deacetylase EC 3.5.1.25	0.0237862	1.10667e-14	0.608075	0.868742
lmo0957	lmo0957	-1.13935	-1.56144	-1.10807	1.01577	glucosamine-6-Phoasphate isomerase EC 5.3.1.10	0.00034125	1.81815e-20	0.00439042	0.688133
lmo0958	lmo0958	-1.08784	-1.45892	-1.12852	-1.07138	transcription regulator GntR family	0.034923	7.81889e-19	0.00259313	0.082999
lmo0959	lmo0959	1.23198	1.16439	1.37	1.26931	undacaprenyl-phosphate N-acetylglucosaminyltransferase	0.00146987	0.0757287	7.53259e-07	0.000250901
lmo0960	lmo0960	1.41894	1.35528	1.3855	1.69611	proteases	0.0117757	0.0170845	0.117144	0.0131102
lmo0961	lmo0961	1.41716	1.49173	1.46487	1.79584	proteases	0.0291554	0.00144398	0.0146707	0.00061318
lmo0963	lmo0963	1.15853	1.69498	1.15989	1.16354	heat shock protein HtpX	0.000561271	0	0.000476857	0.000379571
lmo0964	lmo0964	1.10118	-1.26661	-1.05301	-1.04132	YjbH protein	0.060678	5.74782e-05	0.66407	0.456672
lmo0965	lmo0965	-1.08174	-1.23715	-1.17289	-1.13194	YjbK protein	0.234236	0.00162728	0.017624	0.0771467
lmo0966	lmo0966	-1.01582	-1.1008	1.04851	1.16579	hypothetical protein	0.886018	0.356862	0.533327	0.278945
lmo0967	lmo0967	1.03255	-1.15399	-1.00832	1.16931	YjbM protein	0.516472	0.00448733	0.866042	0.0169944
lmo0969	lmo0969	-1.07126	-1.20735	-1.11459	-1.00852	ribosomal large subunit pseudouridine synthetase	0.245967	0.0018188	0.0691389	0.884595
lmo0970	lmo0970	-1.00214	-1.04621	-1.08087	-1.08073	enoyl-acyl carrier protein reductase	0.977445	0.468593	0.390273	0.222981
lmo0975	lmo0975	1.06031	-1.35403	-1.25968	-1.23806	ribose-5-phosphate isomerase A	0.564311	0.00794288	0.0391152	0.0554639
lmo0976	lmo0976	1.05559	-1.7207	-1.63516	-1.25255	YjcF protein	0.279212	6.48269e-21	1.06894e-05	0.00341192
lmo0977	lmo0977	1.2069	-1.62485	-1.51663	-1.13899	YjcH protein	0.0184675	6.02787e-07	4.62946e-05	0.217957
lmo0978	lmo0978	1.11169	1.34284	1.27823	1.09112	branched-chain amino acid aminotransferase	0.0314134	4.21885e-15	0.130067	0.574875
lmo0979	lmo0979	-1.18863	-1.11204	-1.34983	-1.1378	daunorubicin resistance ATP-binding proteins	0.402517	0.561196	0.122084	0.488259
lmo0980	lmo0980	1.04643	-1.08072	-1.15834	1.08126	ABC transporter transmembrane component	0.829203	0.717075	0.50399	0.708173
lmo0981	lmo0981	1.00675	-1.0965	1.03096	1.08536	efflux transporter	0.931003	0.191095	0.728543	0.230717
lmo0982	lmo0982	-1.03341	-1.64529	-1.15847	-1.20982	glucanase and peptidase	0.441343	1.77667e-25	0.228674	0.000122793
lmo0983	lmo0983	-1.01969	-1.56893	-1.07724	-1.09193	glutathione peroxidase	0.776441	1.79716e-10	0.579298	0.377866
lmo0984	lmo0984	1.26682	-1.51685	-1.06125	1.20988	weakly two-component response regulator	0.0719487	0.00878423	0.672963	0.15184
lmo0985	lmo0985	1.21634	-1.55615	-1.10453	1.11162	hypothetical protein	0.272494	0.040822	0.603389	0.687881
lmo0986	lmo0986	1.27121	-1.70256	-1.01768	1.22975	antibiotic ABC transporter- ATP-binding protein	0.188729	0.0157862	0.936754	0.261251
lmo0987	lmo0987	1.33305	-1.39917	-1.20562	1.17395	Streptococcus agalactiae CylB protein	0.142606	0.13864	0.471342	0.427801
lmo0989	lmo0989	1.05959	-1.52643	-1.08538	-1.31271	regulatory proteins MarR family	0.699899	0.0176894	0.603524	0.108553
lmo0990	lmo0990	1.09647	-1.03721	-1.12513	1.07866	hypothetical protein	0.70786	0.884042	0.647949	0.759043
lmo0991	lmo0991	-1.05608	-1.09623	-1.15141	-1.47013	hypothetical protein	0.686145	0.499401	0.315166	0.0116506
lmo0992	lmo0992	-1.10217	1.01106	1.01111	-1.1738	hypothetical protein	0.27998	0.89871	0.89918	0.238324
lmo0993	lmo0993	-1.22069	-1.0794	-1.15489	-1.27669	Na+-transporting ATP synthase subunit J	0.0052052	0.262906	0.174053	0.035419
lmo0994	lmo0994	-3.18346	-1.31468	-1.72944	-2.27712	hypothetical protein	6.53979e-09	0.0949017	0.110358	0.00183093
lmo0995	lmo0995	-2.13211	-1.46197	-1.09138	-1.85484	YkrP protein	0.00078109	0.058917	0.681101	0.00439085
lmo0996	lmo0996	-1.08065	1.19731	1.22052	-1.02475	methylated-DNA-protein-cystein methyltransferase	0.734597	0.396426	0.338214	0.920905
lmo0998	lmo0998	1.06915	-1.20037	1.12191	-1.14215	hypothetical protein	0.722868	0.305499	0.457216	0.441462
lmo0999	lmo0999	1.30821	1.13992	1.30312	1.16199	hypothetical protein	0.00167529	0.154538	0.00188424	0.088049
lmo1000	lmo1000	1.02979	-1.32453	1.03445	-1.07454	phytoene dehydrogenase	0.855081	0.102293	0.832165	0.662891
lmo1001	lmo1001	1.29986	1.58916	1.35048	1.14535	YkvS	0.0856736	3.74993e-05	0.0921988	0.308554
lmo1003	lmo1003	1.0758	1.62668	1.08534	1.04074	phosphotransferase system enzyme I	0.0542954	0	0.0609953	0.100248
lmo1004	lmo1004	-1.11463	-1.1802	-1.29521	-1.3775	hypothetical protein	0.182287	0.0421436	0.0021468	0.000938645
lmo1005	lmo1005	-1.2403	-1.20802	-1.39639	-1.36687	3-hydroxyisobutyrate dehydrogenase B. subtilis YkwC protein	0.00127513	0.00287874	0.00317881	0.000952388
lmo1006	lmo1006	-1.03401	-1.3473	-1.21594	-1.13097	aminotransferases to PatA protein	0.679292	0.000497269	0.0199242	0.137088
lmo1007	lmo1007	1.24015	1.30608	-1.10112	1.13873	hypothetical protein	0.259755	0.0629114	0.580858	0.550036
lmo1008	lmo1008	1.15388	1.16503	1.05034	-1.13768	YkuJ protein	7.07058e-06	5.8068e-05	0.357677	0.000157057
lmo1009	lmo1009	1.21844	-1.28809	-1.12052	-1.13507	YkuL protein	0.0262806	0.0101267	0.625374	0.271859
lmo1010	lmo1010	1.04007	-1.47676	-1.15349	-1.20439	transcription regulator LysR family.	0.520838	1.25384e-07	0.152014	0.00348284
lmo1011	lmo1011	-1.02158	-1.12366	-1.14924	-1.1499	tetrahydrodipicolinate succinylase	0.611621	0.00259992	0.201329	0.192371
lmo1012	lmo1012	-1.13029	-1.55403	-1.30372	-1.16143	N-acyl-L-amino acid amidohydrolases	0.000605037	1.76769e-30	0.00268936	0.0837943
lmo1013	lmo1013	-1.05219	1.02658	-1.08597	1.04311	YkuT protein	0.160067	0.651143	0.0994847	0.527336
lmo1017	lmo1017	1.17371	1.30276	1.17789	1.11342	phosphotransferase system glucose-specific enzyme IIA	0.186613	0.00173484	0.428054	0.236422
lmo1018	lmo1018	-1.13193	-1.15712	1.04028	-1.0204	E. coli copper homeostasis protein CutC	0.227656	0.152497	0.687466	0.840083
lmo1019	lmo1019	-1.03527	-1.31371	-1.03485	1.05292	YitL protein	0.701524	0.00469908	0.763663	0.558313
lmo1020	lmo1020	-1.07487	-1.28288	-1.25258	-1.06163	YvqF protein	0.29588	0.000491244	0.0791526	0.508474
lmo1021	lmo1021	1.00771	-1.30459	-1.22132	-1.10267	YvqE two-component sensor histidine kinase in particular YvqE protein	0.89274	1.05777e-05	0.000830758	0.183121
lmo1022	lmo1022	1.03433	-1.20244	-1.10085	1.00665	YvqC two-component response regulator- in particular YvqC protein	0.618139	0.00355996	0.12332	0.913545
lmo1023	lmo1023	1.0013	-1.05913	-1.01648	1.04446	a bacterial K+-uptake system	0.988507	0.518496	0.88661	0.620806
lmo1024	lmo1024	-1.08935	-1.11664	1.21094	1.32389	hypothetical protein	0.506313	0.421804	0.274067	0.0170826
lmo1025	lmo1025	-1.01216	-1.1768	-1.07967	1.06136	hypothetical protein	0.917362	0.173313	0.608556	0.602905
lmo1026	lmo1026	1.07516	-1.00591	1.02131	-1.06499	LytR protein	0.321856	0.944078	0.762879	0.394821
lmo1027	lmo1027	1.07725	-1.04686	-1.03333	-1.02842	YkqC	0.0797235	0.188449	0.348588	0.568186
lmo1028	lmo1028	-1.02884	-1.01641	1.01769	-1.06563	YkzG protein	0.704882	0.651912	0.832842	0.0838298
lmo1029	lmo1029	1.15217	-1.10471	1.19061	1.12728	hypothetical protein	0.0469564	0.145815	0.250059	0.200791
lmo1030	lmo1030	1.16422	-1.01524	-1.02479	-1.23164	transcriptional regulator- LacI family	0.284542	0.917545	0.87109	0.1807
lmo1031	lmo1031	1.03647	1.31603	1.51328	1.70692	hypothetical protein	0.950456	0.607971	0.428278	0.295935
lmo1032	lmo1032	-1.02645	1.32886	-1.07922	1.13584	transketolase	0.954835	0.46384	0.891696	0.755964
lmo1033	lmo1033	-1.00316	-1.00681	-1.01699	1.07277	transketolase	0.994096	0.987127	0.968471	0.866763
lmo1034	lmo1034	-1.29786	-1.44237	-1.12307	-1.33068	glycerol kinase	0.567158	0.429058	0.79048	0.533398
lmo1035	lmo1035	-1.01919	-1.09636	-1.33858	-1.09411	phosphotransferase system PTS beta-glucoside-specific enzyme IIABC	0.94531	0.741214	0.324748	0.749908
lmo1036	lmo1036	1.21967	-1.08305	-1.02199	1.05953	hypothetical protein	0.200143	0.62653	0.893889	0.718664
lmo1037	lmo1037	2.86226	1.11371	1.2574	1.24133	YoaT protein	8.1144e-07	0.679956	0.370894	0.40199
lmo1038	lmo1038	1.09115	-1.35087	-1.03664	-1.03287	dinucleotide bio-synthesis P molybdopterin-guanine	0.4817	0.0282653	0.778341	0.800893
lmo1039	lmo1039	1.16137	-1.34707	1.05318	-1.01689	ABC transporter- ATP-binding protein	0.0517	0.000283745	0.493041	0.828367
lmo1040	lmo1040	1.21768	-1.27262	1.04122	-1.03514	molybdenum ABC transporters permease	0.017307	0.00829193	0.637169	0.693607
lmo1041	lmo1041	-1.31997	-1.17139	-1.00314	1.01641	molybdate ABC transporter binding protein	0.00866502	0.118153	0.974507	0.868177
lmo1042	lmo1042	-1.1712	-1.09501	-1.03623	1.06808	molybdopterin biosynthesis protein moeA	0.20655	0.537189	0.761798	0.566625
lmo1043	lmo1043	-1.141	-1.0456	1.02287	1.09304	dinucleotide biosynthesis P molybdopterin-guanine dinucleotide biosynthesis MobB	0.355128	0.745927	0.868504	0.509778
lmo1044	lmo1044	-1.18601	-1.04653	-1.02187	1.15066	molybdopterin converting factor- subunit 2	0.128324	0.6713	0.84056	0.176159
lmo1045	lmo1045	-1.24977	-1.12209	1.10398	1.14072	molybdopterin converting factor subunit 1.	0.24868	0.532892	0.567626	0.44883
lmo1048	lmo1048	-1.09108	-1.02904	-1.16839	-1.19519	molybdenum cofactor biosynthesis protein B	0.512267	0.824811	0.248657	0.190464
lmo1049	lmo1049	-1.04294	-1.3218	-1.19508	-1.23671	MoeE molybdopterin biosynthesis protein	0.716311	0.0180889	0.243858	0.0703293
lmo1050	lmo1050	1.25768	1.17014	1.24093	1.13684	YdfE protein	0.0712552	0.184469	0.220803	0.200884
lmo1056	lmo1056	1.08084	-1.18676	1.39779	1.24954	hypothetical protein	0.550382	0.227294	0.00436427	0.0698168
lmo1057	lmo1057	1.00104	-1.73499	-1.42412	-1.19097	L-lactate dehydrogenase	0.979875	1.84384e-31	0.00361559	0.0582613
lmo1058	lmo1058	1.03803	-1.55612	-1.24883	-1.13348	YktA protein	0.221398	3.12158e-38	0.141997	0.00734912
lmo1059	lmo1059	1.07218	-1.35969	-1.1501	-1.0656	hypothetical protein	0.00935683	6.85586e-26	0.439526	0.0467037
lmo1060	lmo1060	1.02054	-1.28502	1.21804	1.44343	transcription response regulator	0.926044	0.121525	0.196661	0.0226753
lmo1061	lmo1061	1.18575	-1.0891	1.40542	1.51052	two-component sensor histidine kinase	0.361422	0.663733	0.236299	0.0475527
lmo1062	lmo1062	1.11527	-1.17961	-1.06555	1.15652	ABC transporters permease protein	0.868948	0.813374	0.92649	0.824436
lmo1063	lmo1063	-1.20409	-1.03078	-1.07981	-1.07429	ABC transporter ATP binding protein	0.735725	0.953143	0.90853	0.892132
lmo1064	lmo1064	1.08095	-1.00283	-1.18957	-1.08751	membrane and transport proteins	0.219963	0.964657	0.0776072	0.204436
lmo1065	lmo1065	-1.06527	-1.36259	-1.22359	-1.07146	YktB protein	0.254059	6.90009e-06	0.0763431	0.213852
lmo1066	lmo1066	1.28064	1.00637	1.36815	1.40036	extragenic suppressor protein SuhB and to myo-inositol-1or 4-monophosphatase	0.00392699	0.950308	0.0114598	4.78567e-05
lmo1067	lmo1067	1.05058	-1.06752	-1.25254	-1.31368	GTP-binding elongation factor	0.164194	0.0697364	0.000103178	2.23225e-06
lmo1068	lmo1068	1.35859	1.71975	1.45148	1.35164	hypothetical protein	2.78e-13	0	0	7.40519e-13
lmo1069	lmo1069	1.51362	1.57013	1.73827	1.3324	YlaI protein	0.0510833	0.000143128	5.2191e-07	0.0143199
lmo1070	lmo1070	1.23013	1.56716	1.37341	1.17062	YlaN protein depletion of this protein in Bacillus subtilis results in defects in cell morphology crystal structure of Staphylococcus protein shows homodimer putative ligand binding protein	1.24175e-07	2.7392e-10	0.0319212	5.44091e-05
lmo1071	lmo1071	1.01395	-1.11886	1.03674	-1.03704	cell-division protein RodA and FtsW	0.906268	0.185504	0.629901	0.755818
lmo1073	lmo1073	-1.32567	-1.36753	-1.14849	-1.45063	metal binding protein ABC transporter	0.00381252	0.0408139	0.123042	0.000327024
lmo1074	lmo1074	-1.09533	-1.16853	-1.04852	-1.07539	highly teichoic acid translocation permease protein TagG	0.493934	0.0965526	0.662601	0.425928
lmo1075	lmo1075	1.01339	-1.05615	1.006	-1.02955	teichoic acid translocation ATP-binding protein TagH ABC transporter	0.876219	0.304416	0.909865	0.586721
lmo1076	lmo1076	-1.0993	-1.06633	1.05296	-1.00093	autolysin EC 3.5.1.28 N-acetylmuramoyl-L-alanine amidase	0.241695	0.391722	0.771313	0.995714
lmo1077	lmo1077	1.10886	-1.13608	1.04518	-1.0078	teichoic acid biosynthesis protein B	0.149533	0.0959434	0.628984	0.931499
lmo1078	lmo1078	1.12424	-1.07874	1.11742	-1.07391	putative UDP-glucose pyrophosphorylases	0.387997	0.605253	0.413706	0.6532
lmo1079	lmo1079	-1.03364	-1.1139	1.00961	-1.08411	YfhO protein	0.679926	0.188797	0.926676	0.514934
lmo1080	lmo1080	-1.05007	-1.76333	-1.10238	-1.1608	minor teichoic acids biosynthesis protein GgaB	0.63482	3.06878e-07	0.454111	0.320843
lmo1081	lmo1081	-1.06377	-1.60837	-1.01666	-1.09691	glucose-1-phosphate thymidyl transferase	0.445621	0.000420106	0.88178	0.413592
lmo1082	lmo1082	-1.05638	-1.57977	-1.01537	-1.02094	dTDP-sugar epimerase	0.502956	1.92016e-05	0.913793	0.840055
lmo1083	lmo1083	-1.10322	-1.56787	1.0066	-1.0597	dTDP-D-glucose 4-6-dehydratase	0.0889848	9.53234e-14	0.950396	0.266651
lmo1084	lmo1084	-1.02066	-1.45959	1.02179	-1.04464	DTDP-L-rhamnose synthetase	0.637977	2.04411e-07	0.755657	0.333599
lmo1085	lmo1085	-1.03154	-1.86839	-1.08854	-1.08955	teichoic acid biosynthesis protein B	0.726414	9.44125e-09	0.319481	0.316436
lmo1087	lmo1087	1.06288	-1.30705	1.07638	-1.11984	glucitol dehydrogenase	0.253004	4.26554e-06	0.164631	0.043845
lmo1090	lmo1090	-1.27653	-1.79374	-1.13879	-1.2153	glycosyltransferases	0.0100366	9.02955e-10	0.240591	0.322305
lmo1091	lmo1091	-1.17746	-1.71099	-1.09693	-1.29416	glysosyltransferases	0.0773777	5.86348e-09	0.357314	0.035067
lmo1092	lmo1092	-1.08037	-2.043	-1.36849	-1.21254	nicotinate phosphoribosyltransferase	0.0895889	1.11695e-40	7.9864e-11	0.00127098
lmo1094	lmo1094	-1.02616	-1.76017	-1.25654	-1.14256	hypothetical protein	0.727266	1.50778e-15	7.54212e-05	0.0776093
lmo1095	lmo1095	-1.03793	-1.89063	-1.31203	-1.19868	PTS system- cellobiose-specific IIB component cel A	0.492237	9.41052e-11	6.66544e-05	0.0011011
lmo1097	lmo1097	1.14739	1.1154	1.48648	1.37984	integrases	0.109438	0.200132	9.56446e-07	8.90452e-05
lmo1098	lmo1098	1				highly TN916 ORF8	1	0.351274	0.184042	0.373024
lmo1099	lmo1099	1.58754	1.23247	-1.00832	1.16398	a protein encoded by Tn916	0.571878	0.807142	0.992759	0.863114
lmo1101	lmo1101	1.25908	-1.5091	1.17605	1.0717	lipoprotein signal peptidase	0.415833	0.212116	0.610386	0.819946
lmo1102	lmo1102	1.28214	-1.68341	-1.07073	-2.07255	cadmium efflux system accessory proteins	0.439056	0.178741	0.843411	0.0787125
lmo1103	lmo1103	-1.34928	1.18222	1.63827	-1.95224	highly TN916 ORF13	0.873186	0.918796	0.747413	0.747133
lmo1104	lmo1104	-2.22859	-2.90303	-2.52065	-3.22449	highly TN916 ORF14 and to L. monocytogenes P60 protein	0.648318	0.571414	0.610456	0.548658
lmo1105	lmo1105	-1.23143	-1.01082	-1.00945	-1.30986	highly TN916 ORF15	0.812526	0.989558	0.990965	0.762177
lmo1106	lmo1106	1.2095	1.08064	1.36252	-1.75746	highly TN916 ORF16	0.850353	0.939429	0.751209	0.645442
lmo1107	lmo1107	-3.38162	1.34053	-2.09094	-1.66133	highly TN916 ORF17	0.374192	0.767219	0.537137	0.651193
lmo1108	lmo1108	-4.95484	-2.87024	-1.29483	-3.31222	highly TN916 ORF18	0.297107	0.418133	0.805864	0.380931
lmo1109	lmo1109			-1.84817	1.33986	highly TN916 ORF19	0.317311	0.317311	0.688843	0.800209
lmo1110	lmo1110			-3.9795	-1.60596	hypothetical protein	0.0996999	0.0996999	0.269956	0.625144
lmo1111	lmo1111	1.76681	-2.05201	1.04122	-1.55058	highly TN916 ORF20	0.710666	0.732798	0.981449	0.823948
lmo1112	lmo1112	1.5442	1.28533	1.14097	1.41322	highly TN916 ORF21	0.469434	0.684485	0.837578	0.57293
lmo1113	lmo1113	-3.92657	-1.23079	-1.26871	-1.79286	highly TN916 ORF22	0.148815	0.759321	0.729441	0.441735
lmo1114	lmo1114	-2.08428	-2.57934	1.88577	-2.51697	highly TN916 ORF23	0.372102	0.274704	0.273676	0.333413
lmo1115	lmo1115	1.20154	1.01488	-1.02001	1.26889	fibrinogen-binding protein LPXTG motif	0.676582	0.973966	0.965744	0.583637
lmo1116	lmo1116	1.1549	-1.12154	1.22514	-1.0298	regulatory proteins	0.423471	0.539735	0.241995	0.873998
lmo1117	lmo1117	-1.0663	1.03062	-1.02438	-1.20106	hypothetical protein	0.705391	0.853163	0.88535	0.300491
lmo1118	lmo1118	-1.1331	-1.66227	1.10488	-1.04654	hypothetical protein	0.127017	2.34161e-07	0.195389	0.570838
lmo1119	lmo1119	-1.0309	-1.53635	-1.01728	-1.08174	methylases	0.68012	0.000210843	0.81509	0.293067
lmo1120	lmo1120	1.29445	-1.34985	-1.0894	-1.03913	hypothetical protein	0.0679352	0.0675712	0.673348	0.800813
lmo1121	lmo1121	1.43143	-1.56108	-1.17477	-1.1217	hypothetical protein	0.115032	0.0219463	0.385691	0.515298
lmo1122	lmo1122	-1.04933	-1.61318	-1.3587	-1.36694	hypothetical protein	0.683661	3.41837e-07	0.000680727	0.000568385
lmo1123	lmo1123	1.13066	-1.55733	-1.16796	-1.16506	hypothetical protein	0.45951	0.0714712	0.181191	0.189635
lmo1124	lmo1124	-1.18311	-1.57822	-1.24207	-1.45486	hypothetical protein	0.456151	0.0629124	0.230722	0.04898
lmo1125	lmo1125	1.025	-1.26597	-1.07931	-1.05987	hypothetical protein	0.801944	0.000442474	0.369045	0.703041
lmo1126	lmo1126	1.07247	-1.20903	-1.07033	-1.1296	E. coli YjaB protein	0.594537	0.18097	0.333672	0.111511
lmo1127	lmo1127	1.01461	-1.18468	-1.01141	-1.07673	hypothetical protein	0.895064	0.123024	0.915105	0.496168
lmo1128	lmo1128	-1.00344	-1.19008	1.05918	-1.06837	hypothetical protein	0.985085	0.358798	0.749777	0.723379
lmo1129	lmo1129	1.04387	-1.37712	1.06897	1.11194	hypothetical protein	0.849548	0.192628	0.765957	0.633977
lmo1130	lmo1130	-1.06754	-1.31845	1.07651	1.23605	transcription regulators	0.778354	0.253872	0.741235	0.328395
lmo1131	lmo1131	1.70225	1.66067	2.28581	2.84362	ABC transporters- ATP-binding proteins	0.000285284	0.000248436	5.94946e-06	2.69039e-08
lmo1132	lmo1132	1.55451	1.28459	1.92916	2.43773	ABC transporters- ATP-binding proteins	0.0288763	0.00222868	5.62166e-11	0.00144175
lmo1133	lmo1133	3.93721	1.78009	3.51973	3.40944	YjcS protein	0.133593	0.589884	0.174745	0.193086
lmo1134	lmo1134	-1.06369	-1.44583	1.15952	-1.11859	regulatory proteins	0.58148	0.163836	0.50164	0.398266
lmo1135	lmo1135	-1.22062	-1.17547	1.13775	1.01794	hypothetical protein	0.300018	0.524164	0.544563	0.92217
lmo1136	lmo1136	-1.17854	-1.29758	-1.14634	-1.35156	internalin- putative peptidoglycan bound protein LPXTG motif	0.398574	0.186346	0.477826	0.1353
lmo1137	lmo1137	1.17191	1.83657	3.25264	-1.14798	hypothetical protein	0.450758	0.00107396	7.48859e-05	0.542604
lmo1138	lmo1138	1.31198	2.10038	2.20941	-1.10432	ATP-dependent Clp protease proteolytic subunit	2.35607e-05	8.88178e-16	5.37735e-05	0.15587
lmo1139	lmo1139	1.03275	-1.21913	-1.17545	-1.19685	hypothetical protein	0.857084	0.290277	0.565908	0.341447
lmo1140	lmo1140	-1.59329	-1.33807	-1.32309	-1.56904	hypothetical protein	0.000399118	0.119574	0.157661	0.00237472
lmo1141	lmo1141	1.11812	1.078	1.27136	1.21942	uroporphyrin-III C-methyltransferase	0.42469	0.589265	0.0751041	0.29837
lmo1142	lmo1142	1.10836	1.32964	1.279	1.06535	Salmonella enterica PduS protein	0.718657	0.289517	0.369852	0.826292
lmo1143	lmo1143	-1.08919	1.35306	1.04102	-1.1308	Salmonella enterica PduT protein	0.815801	0.356715	0.909538	0.73994
lmo1144	lmo1144	1.02621	1.09065	-1.21519	-1.28245	Salmonelle enterica PduU protein	0.93322	0.772167	0.54931	0.452713
lmo1145	lmo1145	-1.53194	-1.37549	-1.20631	-1.85951	Salmonella enterica PduV protein	0.202669	0.321588	0.549241	0.0788475
lmo1146	lmo1146	-1.08278	-1.42208	-1.15433	-1.04081	hypothetical protein	0.754851	0.139054	0.527328	0.85702
lmo1147	lmo1147	1.15234	-1.80736	1.05775	-1.74546	bifunctional cobalamin biosynthesis protein CopB- cobinamide kinase cobinamide phosphatase guanylyltransferase	0.682263	0.177147	0.873487	0.179832
lmo1148	lmo1148	-1.04691	-1.71478	-1.20918	-1.47346	highly cobalamin 5-phosphatase synthetase	0.889732	0.147753	0.578441	0.327527
lmo1149	lmo1149	1.07922	-1.16689	-1.61221	1.56412	alpha-ribazole-5-phosphatase	0.919915	0.845575	0.584916	0.518978
lmo1150	lmo1150	1.23646	1.25168	1.23368	1.14172	transcriptional regulator PocR	0.490633	0.457754	0.493854	0.672987
lmo1151	lmo1151		-2.12529		-1.08979	Salmonella typhimurium PduA protein	0.241935	0.605009	0.241935	0.947611
lmo1152	lmo1152	1.44997	2.38381	2.08297	2.41051	Salmonella typhimurium PduB protein	0.763787	0.421624	0.516046	0.424538
lmo1153	lmo1153	-1.32906	1.33487	-1.06558	-1.24319	highly propanediol dehydratase- alpha subunit	0.723806	0.673657	0.933154	0.783207
lmo1154	lmo1154	-1.06912	-1.48059	1.11021	1.50091	diol dehydrase diol dehydratase gamma subunit	0.915872	0.564853	0.862547	0.471373
lmo1155	lmo1155	1.494	-1.50917	2.07213	1.7371	diol dehydrase diol dehydratase gamma subunit pddC	0.611953	0.668365	0.318745	0.470031
lmo1156	lmo1156	-1.07892	-1.24119	-1.07818	1.06668	diol dehydratase-reactivating factor large subunit	0.86437	0.635239	0.865074	0.880507
lmo1157	lmo1157	-1.14971	-1.71576	-1.22321	-1.08219	diol dehydratase-reactivating factor small chain	0.864255	0.400228	0.733167	0.890674
lmo1158	lmo1158	-1.06549	-1.25711	-1.45433	-1.23892	Salmonella enterica PduK protein	0.857908	0.477091	0.267114	0.509251
lmo1159	lmo1159	-1.81827	-1.00214	-1.08992	1.19654	carboxysome structural protein	0.350954	0.997019	0.873659	0.724075
lmo1160	lmo1160	-1.93413	-2.3412	-2.09797	-1.68822	Salmonella enterica PduL protein	0.190204	0.106423	0.1491	0.324618
lmo1161	lmo1161	1.32821	-1.04054	-1.03046	1.03543	ethanolamine utilization protein EutJ	0.617643	0.947822	0.960918	0.95407
lmo1162	lmo1162	1.21864	1.01733	1.07222	1.32015	hypothetical protein	0.731696	0.976974	0.909832	0.62351
lmo1163	lmo1163	-1.04682	-1.10029	1.37208	1.27466	carbon dioxide concentrating mechanism protein	0.946479	0.904406	0.610718	0.70231
lmo1164	lmo1164	1.1916	-1.16995	1.1376	1.17139	ATP:cobIalamin adenosyltransferase protein PduO	0.703829	0.751164	0.78122	0.732699
lmo1165	lmo1165	-1.22096	-1.04676	1.06333	1.14746	ethanolamine utilization protein EutE	0.691108	0.923626	0.895658	0.765685
lmo1166	lmo1166	-1.16301	-1.20776	-1.09299	-1.04008	NADPH-dependent butanol dehydrogenase	0.704381	0.634327	0.819715	0.919096
lmo1170	lmo1170	1.23716	1.0508	1.22516	1.31163	Salmonella enterica PduX protein	0.135947	0.737448	0.154291	0.0533891
lmo1172	lmo1172	1.20755	1.32561	1.12643	1.28024	similar to two-component response regulator	0.15005	0.0253935	0.703923	0.375287
lmo1173	lmo1173	1.20513	1.36645	1.18983	1.21285	two-component sensor histidine kinase	0.361153	0.109453	0.394096	0.559217
lmo1177	lmo1177	-1.03938	1.79143	1.34065	-1.47683	putative carboxysome structural protein eutL	0.970904	0.515603	0.762776	0.736894
lmo1178	lmo1178	1.08436	1.10527	-2.59899	-1.91659	putative carboxysome structural protein	0.910666	0.869751	0.242993	0.388223
lmo1179	lmo1179	-1.23302	-1.23766	-1.08151	1.28881	acetaldehyde dehydrogenase - alcohol dehydrogenase	0.783295	0.776985	0.91486	0.708455
lmo1180	lmo1180	1.17787	1.40916	1.82218	2.3418	putative carboxysome structural protein	0.843299	0.660287	0.420507	0.228521
lmo1181	lmo1181	1.02751	1.27617	-1.247	1.04128	cobalamin adenosyl transferase	0.958551	0.616977	0.690225	0.938045
lmo1182	lmo1182	-1.29195	-1.35745	-1.03394	-1.15737	Salmonella enterica PduL protein	0.667328	0.608681	0.952489	0.800799
lmo1183	lmo1183	-1.402	-1.51286	-2.03313	-2.39739	hypothetical protein	0.434617	0.343104	0.137322	0.179935
lmo1184	lmo1184	-3.04726	-1.94682	-2.29747	-2.51666	carbon dioxide concentrating mechanism protein	0.189001	0.368827	0.286433	0.31205
lmo1185	lmo1185	1.322	1.20562	-1.79018	1.24536	Salmonella enterica PduT protein	0.588869	0.719308	0.365007	0.675484
lmo1186	lmo1186	-1.40995	-1.2746	-1.42814	-1.15106	ethanolamine utilization protein EutH - Escherichia coli	0.484372	0.607963	0.468505	0.762732
lmo1187	lmo1187	1.20024	1.06127	1.04139	-1.30914	ethanolamine utilization protein EutQ	0.801937	0.935873	0.956893	0.741268
lmo1188	lmo1188	1.12471	1.06044	1.15731	1.08447	hypothetical protein	0.402838	0.544788	0.127092	0.43326
lmo1189	lmo1189	1.15326	1.06579	1.34968	1.19529	transcriptional regulator	0.136052	0.434696	0.0127178	0.0265947
lmo1190	lmo1190	1.86663	1.36624	1.17302	1.02759	hypothetical protein	0.427049	0.707397	0.855043	0.976032
lmo1196	lmo1196	-1.65967	-1.07474	1.03867	-1.68902	cobalt-precorrin-6Y C15-methyltransferase	0.344115	0.87852	0.934636	0.330041
lmo1200	lmo1200	1.48386	1.31437	1.60767	1.71814	cobalamin biosynthesis J protein CbiJ	0.454429	0.621864	0.356147	0.288494
lmo1201	lmo1201	-1.05291	-1.05601	-1.00621	1.30297	similar uroporphyrinogen-III methyltransferase-uroporphyrinogen-III synthase	0.909933	0.903601	0.988977	0.530212
lmo1204	lmo1204	-1.19596	-1.28192	1.20098	-1.16315	cobalt transport protein CbiM	0.688909	0.580797	0.652309	0.733496
lmo1205	lmo1205	-1.07352	1.2593	1.7852	2.45684	cobalt transport protein CbiN	0.927801	0.747082	0.384215	0.149192
lmo1207	lmo1207	-1.09211	-1.61246	-1.01334	1.03269	cobalt transport ATP-binding protein CbiO	0.633909	0.0185293	0.941552	0.857773
lmo1209	lmo1209	1.02895	-1.53612	-1.52162	-1.21826	hypothetical protein	0.717905	1.07957e-06	0.0188427	0.115204
lmo1210	lmo1210	-1.35346	-1.42741	-1.20733	-1.26775	hypothetical protein	0.0411458	0.0140098	0.110987	0.0488183
lmo1211	lmo1211	-1.47207	-1.48712	-1.30352	-1.34808	hypothetical protein	0.0370378	0.029751	0.137209	0.0942178
lmo1212	lmo1212	-1.00618	-1.52116	1.04582	-1.15206	hypothetical protein	0.973303	0.0384875	0.804429	0.457456
lmo1213	lmo1213	1.00327	-1.12636	-1.07811	1.0161	hypothetical protein	0.980323	0.315334	0.520958	0.935611
lmo1214	lmo1214	-1.03254	1.08567	1.14235	1.28701	hypothetical protein	0.851711	0.616489	0.416358	0.188889
lmo1215	lmo1215	1.52261	-1.11234	1.08916	1.13144	N-acetylmuramoyl-L-alanine amidase autolysin	1.36035e-07	0.234706	0.358085	0.201565
lmo1216	lmo1216	-1.14383	-1.14878	-1.46746	-2.63527	N-acetylmuramoyl-L-alanine amidase autolysin	0.271435	0.250844	0.00317645	1.01697e-09
lmo1217	lmo1217	1.03457	1.81829	-1.02129	1.07349	endo-1-4-beta-glucanase and to aminopeptidase	0.463551	0	0.68991	0.291351
lmo1218	lmo1218	1.01421	1.73747	-1.03622	1.07111	rRNA methylase	0.752046	0	0.462306	0.244715
lmo1219	lmo1219	1.40741	1.15987	1.3867	1.01185	hypothetical protein	0.000831366	0.160075	0.0712639	0.915377
lmo1220	lmo1220	1.1855	1.27653	1.32332	-1.04202	hypothetical protein	0.0511335	0.00378293	0.0777363	0.657662
lmo1223	lmo1223	1.07947	1.06382	1.06513	1.36478	ABC transporter- ATP-binding proteins	0.640787	0.677371	0.69323	0.0118363
lmo1224	lmo1224	1.00579	1.0232	1.03577	1.23194	different proteins	0.952445	0.860524	0.736592	0.0504105
lmo1225	lmo1225	-1.18472	-1.78069	-1.50079	-1.2061	transcriptional regulator MarR family.	0.0308268	4.35642e-11	5.54393e-07	0.0130931
lmo1226	lmo1226	-1.09226	-1.6203	-1.31256	-1.16633	transporter- YdgH protein	0.21919	9.29088e-10	0.000553122	0.0351951
lmo1227	lmo1227	1.04545	1.08358	1.20925	1.0481	uracil-DNA glycosylase	0.571793	0.274157	0.00898541	0.48794
lmo1229	lmo1229	1.16061	1.34545	1.24932	1.07228	YshA protein	0.0379311	1.25243e-05	0.0211192	0.459729
lmo1230	lmo1230	1.17674	1.08596	1.18345	-1.01567	YshB protein	0.267536	0.418682	0.0909128	0.883882
lmo1231	lmo1231	1.08898	-1.00822	-1.07732	-1.08208	DNA polymerase beta- YshC protein	0.289359	0.919734	0.371897	0.359261
lmo1232	lmo1232	-1.00645	-1.16032	-1.08136	-1.11913	recombination and DNA strand exchange inhibitor protein	0.910664	0.0112687	0.303247	0.302323
lmo1235	lmo1235	-1.10344	-1.20676	-1.1573	-1.11853	aspartate kinase	0.107749	0.00237647	0.108704	0.14275
lmo1236	lmo1236	1.02443	1.41629	1.16458	1.10187	YslB protein	0.901949	0.0148806	0.333451	0.549011
lmo1239	lmo1239	-1.07327	-1.46203	-1.127	-1.38771	nucleoside-triphosphatase	0.406488	8.67854e-05	0.580936	0.0374701
lmo1240	lmo1240	-1.13577	-1.50184	-1.1677	-1.48489	YsnB protein	0.00674764	3.06785e-27	0.38524	0.00756497
lmo1241	lmo1241	-2.19524	-1.81658	-2.18011	-2.3689	hypothetical protein	0.000134136	0.00203904	0.00386125	0.00010161
lmo1242	lmo1242	1.19247	1.09373	-1.04843	1.0024	YdeI protein	0.0499376	0.321707	0.616915	0.983159
lmo1243	lmo1243	1.05803	-1.19046	-1.02051	1.03743	hypothetical protein	0.666004	0.238998	0.874246	0.772428
lmo1244	lmo1244	1.01912	-1.12113	1.11983	1.04063	weakly phosphoglycerate mutase 1	0.881422	0.327719	0.307081	0.790223
lmo1245	lmo1245	1.22752	1.14691	-1.38597	-1.43669	hypothetical protein	0.498863	0.615501	0.375066	0.305797
lmo1246	lmo1246	-1.04782	-1.57984	-1.53237	-1.53865	ATP-dependent RNA helicase DEAD motif	0.507095	1.03595e-10	1.56636e-09	1.70245e-08
lmo1247	lmo1247	1.02918	-1.44385	-1.46874	-1.2532	hypothetical protein	0.809157	1.65199e-05	0.000151701	0.0254617
lmo1248	lmo1248	-1.16866	-1.48092	-1.26075	-1.09401	weakly 8-oxo-dGTPase mutT	0.334185	0.058744	0.209256	0.571311
lmo1249	lmo1249	1.055	-1.61839	-1.45995	1.27742	hypothetical protein	0.887237	0.183046	0.283064	0.406167
lmo1250	lmo1250	-1.48208	-1.83729	-1.60335	-1.20162	antibiotic resistance protein	0.00437009	2.70225e-05	0.0241793	0.405709
lmo1251	lmo1251	-1.77188	-1.68621	-1.40631	1.46566	regulator of the Fnr CRP family including PrfA	0.0154391	0.0235362	0.123004	0.0559588
lmo1252	lmo1252	1.00338	1.24233	-1.14852	-1.2252	YxkD protein	0.986729	0.252122	0.508682	0.3422
lmo1253	lmo1253	1.31757	1.16168	1.32198	1.24984	transcription regulator GntR family	0.000588083	0.0659981	0.000467801	0.00607854
lmo1254	lmo1254	1.29909	2.38831	1.99019	1.32249	alpha-alpha-phosphotrehalase	0.000292385	0	6.79634e-08	0.00313155
lmo1255	lmo1255	1.33381	2.7654	1.94215	1.41481	PTS system trehalose specific enzyme IIBC	3.24207e-05	0	0	3.85412e-07
lmo1256	lmo1256	1.35338	1.60705	1.36649	-1.01751	hypothetical protein	0.0206812	0.000122312	0.0162099	0.919411
lmo1257	lmo1257	2.83822	3.08601	5.98682	4.97359	hypothetical protein	0.0106164	0.00392346	0.000104848	4.77544e-07
lmo1258	lmo1258	-1.30397	-1.54733	-1.29516	-1.45684	hypothetical protein	2.6862e-05	5.14234e-09	0.303667	0.000155269
lmo1261	lmo1261	-1.61038	-1.53495	-1.19797	-1.30114	hypothetical protein	1.02159e-06	8.31199e-05	0.10169	0.00427186
lmo1262	lmo1262	1.17254	-1.09624	1.40394	1.38619	transcriptional regulator phage-related	0.222611	0.474226	0.00266979	0.00412482
lmo1263	lmo1263	3.76198	2.68238	2.62105	2.00791	transcriptional regulator	0.0333879	0.13576	0.149876	0.380732
lmo1264	lmo1264	2.40874	1.66769	-1.19154	1.09466	hypothetical protein	0.308088	0.579291	0.873633	0.930433
lmo1265	lmo1265	-1.44307	-1.31518	1.15985	-1.10174	weakly oligopeptide ABC transporter AppA binding protein	0.471887	0.577347	0.738334	0.838223
lmo1266	lmo1266	-1.06715	-1.43866	-1.09793	1.01832	hypothetical protein	0.535014	0.000135639	0.504687	0.843724
lmo1269	lmo1269	-1.05138	-1.37491	-1.21504	-1.26609	type-I signal peptidase	0.555894	0.000630466	0.0294237	0.0095003
lmo1270	lmo1270	-1.00612	-1.36674	-1.45946	-1.42055	signal peptidase I	0.890629	4.58268e-11	8.16129e-15	4.78215e-06
lmo1271	lmo1271	1.07168	-1.21693	-1.00515	-1.10347	signal peptidase I	0.340863	0.00669187	0.948571	0.358374
lmo1274	lmo1274	1.19255	-1.11448	1.16049	-1.05467	polypeptide deformylase- similar to Smf protein	0.397541	0.623072	0.475383	0.887339
lmo1281	lmo1281	-1.02491	-1.23004	-1.13636	-1.05746	YneP protein	0.69134	0.0012495	0.29667	0.371281
lmo1282	lmo1282	1.01037	-1.18441	-1.04992	-1.18899	YneQ protein	0.879302	0.0159683	0.640983	0.0150608
lmo1283	lmo1283	-1.01947	-1.23636	-1.08417	-1.12768	Lactococcus lactis LacX protein	0.728475	0.000240723	0.413463	0.0351838
lmo1284	lmo1284	1.01062	1.05966	1.2001	1.13468	YneS protein	0.915831	0.60749	0.15308	0.176898
lmo1285	lmo1285	1.22871	1.16623	1.38933	1.19046	YneT protein	0.00874023	0.0134387	0.00262138	0.00552546
lmo1288	lmo1288	1.17737	2.70702	1.21377	1.20075	S-ribosylhomocysteinase	0.0611922	0	0.0035285	0.00624875
lmo1289	lmo1289	1.32858	2.05531	1.44858	1.5211	internalin proteins- putative peptidoglycan bound protein LPXTG motif	0.425708	0.0397076	0.28635	0.224693
lmo1290	lmo1290	-1.00679	-1.12211	1.0319	1.0566	internalin proteins- putative peptidoglycan bound protein LPXTG motif	0.98875	0.813077	0.947101	0.907286
lmo1291	lmo1291	1.03142	-1.33128	-1.03839	-1.01914	acyltransferase to YrhL protein	0.545437	1.83637e-07	0.467536	0.71905
lmo1292	lmo1292	-1.00032	-1.38384	-1.28766	-1.41689	glycerophosphodiester phosphodiesterase	0.99818	0.0322527	0.0876826	0.0235141
lmo1295	lmo1295	-1.05961	1.13994	-1.0925	-1.115	host factor-1 protein	0.73742	0.426092	0.619264	0.547708
lmo1296	lmo1296	-1.04597	-1.03359	-1.15018	-1.12115	YnbA protein	0.504619	0.618028	0.0417969	0.160405
lmo1297	lmo1297	-1.00228	1.02656	-1.11516	-1.14198	aluminum resistance protein and to YnbB protein hypothetical	0.973985	0.701206	0.126889	0.0656696
lmo1300	lmo1300	-1.18576	-1.45253	-1.40115	-1.27025	arsenic efflux pump protein	0.141213	0.000551324	0.00719443	0.0233479
lmo1301	lmo1301	1.05029	-1.00034	1.34611	1.26638	hypothetical protein	0.394761	0.995337	6.32073e-08	0.00530052
lmo1302	lmo1302	1.13049	1.04874	1.34418	1.36326	LexA repressor	0.00417247	0.268573	5.73792e-08	5.6725e-05
lmo1303	lmo1303	1.23821	1.06607	2.8047	1.63416	cell division suppressor protein YneA	0.0229146	0.739499	0	0.0206732
lmo1304	lmo1304	1.20423	-1.06765	1.04601	-1.00974	YnzC protein	0.000893544	0.387048	0.440901	0.870803
lmo1306	lmo1306	1.2218	1.60134	1.27987	1.00393	YneF protein	0.00211613	8.2359e-11	0.049962	0.962711
lmo1307	lmo1307	1.35332	1.1802	1.42127	1.20605	hypothetical protein	0.0358341	0.258949	0.0699281	0.206333
lmo1308	lmo1308	1.071	1.10056	1.34422	1.01695	weakly arginine N-methyltransferases	0.487528	0.32189	0.153256	0.951272
lmo1309	lmo1309	1.23938	1.03725	1.39546	1.06433	E. coli YbdM protein	0.30893	0.806821	0.0685311	0.840273
lmo1310	lmo1310	-1.04138	-1.16639	1.36874	-1.10996	E. coli YbdN protein	0.80949	0.367791	0.285667	0.74335
lmo1311	lmo1311	-1.03724	-1.17298	1.42128	-1.07682	hypothetical protein	0.865598	0.412885	0.31547	0.826858
lmo1312	lmo1312	1.46502	-1.11497	1.7779	1.1535	hypothetical protein	0.36758	0.742036	0.255509	0.76008
lmo1315	lmo1315	1.1743	-1.20122	-1.04475	-1.1609	undecaprenyl pyrophosphate synthase	0.00496571	0.00480771	0.732589	0.102846
lmo1317	lmo1317	1.15032	-1.16343	1.01621	-1.04704	1-deoxy-D-xylulose 5-phosphate reductoisomerase	0.00356902	0.00303163	0.889348	0.501088
lmo1318	lmo1318	1.1664	-1.2385	-1.0619	-1.03443	Putative zinc metalloprotease Lmo1318	0.00488204	1.24243e-06	0.370459	0.468899
lmo1321	lmo1321	-1.07739	1.0667	-1.12295	-1.05474	conserved hypothetical protein- B. subtilis YlxS protein in Streptococcus pneumoniae this gene was found to be essential structure determination of the Streptococcus protein shows that it is similar to a number of other proteins	0.310472	0.629678	0.0761523	0.167059
lmo1323	lmo1323	-1.15136	-1.11296	-1.27695	-1.11194	YlxR protein	0.0695654	0.47978	0.0445272	0.0959133
lmo1324	lmo1324	-1.17072	-1.05806	-1.19491	-1.1041	YlxQ protein	0.0061342	0.59933	0.0103848	0.0839341
lmo1326	lmo1326	-1.01333	1.22417	1.09181	1.05344	YlxP protein	0.747909	1.45703e-07	0.0281011	0.285917
lmo1332	lmo1332	1.09062	3.1748	1.13584	1.09602	Probable GTPase engC 2	0.269646	0	0.00829543	0.0608637
lmo1333	lmo1333	1.1453	-1.09471	1.08183	-1.00571	YqzC protein	0.151537	0.386164	0.521748	0.958849
lmo1334	lmo1334	1.10482	-1.22501	1.09962	1.10982	YqzD protein	0.319339	0.0729302	0.329973	0.283399
lmo1336	lmo1336	-1.14058	1.12992	1.13976	1.1949	5-formyltetrahydrofolate cyclo-ligase	0.262313	0.0611263	0.0466891	0.0583696
lmo1337	lmo1337	-1.02336	-1.33048	1.03465	1.01043	yqgP	0.824335	0.00595104	0.688539	0.952962
lmo1338	lmo1338	1.08885	-1.21187	1.0908	1.13289	yqgQ	0.471053	0.283124	0.649465	0.404136
lmo1339	lmo1339	1.0248	-1.11842	1.07488	-1.00989	glucose kinase	0.720943	0.0231	0.422438	0.950322
lmo1340	lmo1340	1.0102	-1.07054	1.09241	-1.07772	YqgU protein	0.904749	0.516236	0.352167	0.596185
lmo1341	lmo1341	1.51789	-1.58872	-2.1494	-2.74793	comG operon protein 7 comGG	0.536147	0.539198	0.357814	0.306488
lmo1342	lmo1342	1.24702	-1.11291	1.00558	-1.12926	comG operon protein 6	0.761504	0.890849	0.994186	0.878049
lmo1343	lmo1343	-3.00717	-1.81479	-4.91838	-2.93303	comG operon protein 5 comGE	0.127744	0.337033	0.0646222	0.133876
lmo1344	lmo1344	1.98697	1.10368	1.42758	2.02045	comG operon protein 4 comGD	0.408766	0.912788	0.676382	0.375094
lmo1345	lmo1345	-1.02233	-1.68798	-2.34289	-1.07451	comG operon protein 3	0.984954	0.709256	0.598079	0.951971
lmo1349	lmo1349	-1.43308	-1.67858	-1.42116	-1.54192	glycine dehydrogenase subunit 1	8.52951e-07	6.81945e-12	0.049691	0.00479338
lmo1350	lmo1350	-1.35163	-1.74071	-1.31316	-1.44349	glycine dehydrogenase subunit 2	0.000284956	3.06553e-13	0.120661	0.00869931
lmo1351	lmo1351	1.02108	1.129	1.13761	-1.0972	hypothetical protein	0.769337	0.094398	0.103739	0.520633
lmo1352	lmo1352	1.03331	-1.19197	1.01068	-1.12609	hypothetical protein	0.672633	0.0301201	0.891195	0.141278
lmo1353	lmo1353	1.08086	-1.17245	1.08784	-1.02721	YqhQ protein	0.479841	0.167907	0.441425	0.812177
lmo1354	lmo1354	1.01654	-1.27258	-1.05508	-1.06171	aminopeptidase P	0.755926	1.50976e-05	0.352292	0.315997
lmo1356	lmo1356	-1.0193	-1.05453	-1.21335	-1.14588	acetyl-CoA carboxylase subunit biotin carboxyl carrier subunit	0.47416	0.126086	2.23432e-12	0.108966
lmo1357	lmo1357	-1.0073	-1.14889	-1.14056	-1.12339	acetyl-CoA carboxylase biotin carboxylase subunit	0.810501	7.48754e-06	2.50406e-05	0.000512302
lmo1358	lmo1358	1.04488	-1.15933	-1.07633	-1.06898	YqhY protein	0.392951	0.0532678	0.161074	0.0469773
lmo1362	lmo1362	-1.21942	-1.62325	-1.22831	-1.34355	exodeoxyribonuclease VII small subunit	0.00805309	7.88128e-10	2.53398e-05	2.45521e-06
lmo1363	lmo1363	-1.25615	-1.63379	-1.13589	-1.19828	geranyltranstransferase	3.89581e-05	2.04961e-22	0.00570046	0.0583631
lmo1366	lmo1366	1.01875	-1.54979	-1.15084	-1.27654	hypothetical protein	0.832586	4.22678e-11	0.0197931	0.000132902
lmo1367	lmo1367	-1.05003	-1.02361	1.09917	-1.07064	arginine repressor	0.516127	0.752467	0.333383	0.367601
lmo1369	lmo1369	-1.04332	-1.58986	-1.34206	-1.29335	phosphotransbutyrylase	0.503207	7.35911e-08	1.26044e-05	0.000122382
lmo1370	lmo1370	-1.18401	-1.57068	-1.47021	-1.45321	butyrate kinase	0.001135	3.29115e-16	1.93753e-12	2.67391e-07
lmo1371	lmo1371	-1.17732	-1.42981	-1.30001	-1.30807	dihydrolipoamide dehydrogenase	0.00022729	1.84274e-14	9.59171e-05	3.20764e-08
lmo1372	lmo1372	-1.10955	-1.35239	-1.20614	-1.13822	branched-chain alpha-keto acid dehydrogenase E1 subunit 2-oxoisovalerate dehydrogenase alpha subunit	0.0798234	7.15812e-15	0.0162828	7.44548e-05
lmo1373	lmo1373	-1.11706	-1.37635	-1.19017	-1.14346	branched-chain alpha-keto acid dehydrogenase E1 subunit 2-oxoisovalerate dehydrogenase beta subunit	0.0487942	2.69053e-20	0.019311	5.86439e-05
lmo1374	lmo1374	-1.03765	-1.26318	-1.14911	-1.09108	branched-chain alpha-keto acid dehydrogenase E2 subunit lipoamide acyltransferase	0.420454	7.30019e-12	0.20525	0.00873709
lmo1375	lmo1375	-1.80415	-1.68622	-1.74891	-1.53496	aminotripeptidase	5.41781e-10	1.5642e-08	0.00723401	0.0302673
lmo1376	lmo1376	-1.13	-1.1723	-1.22992	-1.20534	6-phosphogluconate dehydrogenase	0.00109393	1.54204e-08	5.89102e-13	0.00358869
lmo1379	lmo1379	1.01528	1.07542	1.08729	-1.09286	OxaA-like protein precursor	0.711031	0.0676052	0.0844799	0.0348536
lmo1380	lmo1380	-1.04826	1.00098	1.03639	-1.00943	hypothetical protein	0.328951	0.989259	0.623717	0.85416
lmo1381	lmo1381	-1.00253	1.03339	1.04202	-1.00073	acylphosphatase	0.972195	0.811825	0.803464	0.99568
lmo1382	lmo1382	1.00984	-1.70723	-1.29582	-1.3783	hypothetical protein	0.815156	4.66648e-29	0.032526	7.91118e-10
lmo1383	lmo1383	-1.00788	-1.62384	-1.24994	-1.33533	isopentenyl pyrophosphate isomerase	0.864556	7.85743e-19	0.00129949	5.96933e-09
lmo1384	lmo1384	-1.23137	-1.02991	-1.98926	-2.51532	hypothetical protein	0.234637	0.803806	0.0180298	4.45589e-05
lmo1385	lmo1385	1.01095	-1.12721	1.08027	-1.07749	hypothetical protein	0.8684	0.0771681	0.228832	0.539463
lmo1386	lmo1386	-1.07384	-1.43995	-1.12161	-1.125	DNA translocase	0.204929	1.21142e-09	0.0425996	0.0383876
lmo1387	lmo1387	1.02912	1.36605	-1.17042	-1.20888	pyrroline-5-carboxylate reductase	0.861959	0.0172975	0.488795	0.401993
lmo1389	lmo1389	-1.02442	-1.20671	-1.05925	1.02513	sugar ABC transporter- ATP-binding protein	0.623491	0.000205409	0.722419	0.609295
lmo1390	lmo1390	-1.00681	-1.13661	-1.02649	1.02495	ABC transporter permease proteins	0.900228	0.0201317	0.878017	0.646343
lmo1391	lmo1391	1.02777	-1.11085	1.04497	1.04311	sugar ABC transporter- permease protein	0.644262	0.0825698	0.630152	0.475235
lmo1392	lmo1392	-1.03628	-1.20868	-1.17142	-1.24014	putative proteases	0.576279	0.0518125	0.147859	6.41864e-05
lmo1393	lmo1393	-1.14237	-1.41462	-1.27599	-1.28534	putative protease	0.0143612	5.51701e-05	0.017031	7.56285e-06
lmo1394	lmo1394	1.00163	-1.32489	-1.02978	-1.11943	3-ketoacyl-acyl carrier protein reductase	0.980639	0.00526281	0.431945	0.312255
lmo1395	lmo1395	1.05023	-1.17273	-1.01203	-1.09849	hypothetical protein	0.266397	0.0196832	0.74364	0.298468
lmo1396	lmo1396	-1.11887	-1.26216	-1.038	-1.34043	phosphatidylglycerophosphate synthase	0.297806	0.0481392	0.708167	0.285418
lmo1399	lmo1399	1.00953	-1.12151	1.06479	1.06954	phosphodiesterase	0.673897	6.96658e-07	0.00458683	0.166088
lmo1400	lmo1400	-1.25485	-1.63806	-1.05759	-1.14016	N-acetyltransferase	6.46921e-11	9.49537e-41	0.0908998	0.0423506
lmo1401	lmo1401	-1.23214	-1.66659	-1.07746	-1.25578	hypothetical protein	3.71644e-06	2.4018e-25	0.266283	1.6431e-05
lmo1402	lmo1402	-1.19891	-1.62861	-1.05583	-1.23107	YmcA protein	0.000210727	4.63165e-19	0.432864	2.62218e-05
lmo1405	lmo1405	1.10839	-1.13326	1.14216	-1.01918	putative anti-terminator regulatory protein	0.052099	0.0263625	0.0110553	0.773543
lmo1408	lmo1408	1.18036	1.03775	1.1783	1.09642	hypothetical protein	0.223236	0.78913	0.226318	0.5068
lmo1409	lmo1409	-1.37855	1.04582	-1.056	1.19097	multidrug-efflux transporter	0.413068	0.89876	0.88116	0.613293
lmo1410	lmo1410	-1.09359	-1.35919	1.09463	1.02587	hypothetical protein	0.583291	0.0215438	0.500132	0.8242
lmo1411	lmo1411	1.108	-1.25942	1.05207	-1.11008	hypothetical protein	0.353751	0.0524598	0.782805	0.613301
lmo1412	lmo1412	-1.01434	-1.18178	1.00854	-1.11711	modulates DNA topology	0.908721	0.197514	0.94485	0.384534
lmo1413	lmo1413	1.26242	-1.74011	1.21369	1.03051	peptidoglycan binding protein	0.228383	0.00566805	0.178883	0.925716
lmo1414	lmo1414	1.11962	-1.34249	-1.20022	-1.36762	Acetyl-CoA:acetyltransferase	0.00494949	7.14916e-11	0.19585	4.89131e-11
lmo1415	lmo1415	1.00518	-1.43917	-1.22398	-1.25954	hydroxy-3-methylglutaryl coenzyme A synthase	0.92277	3.50889e-10	0.000309589	0.0226999
lmo1416	lmo1416	2.18994	-1.19729	-1.17624	-1.01041	hypothetical protein	4.27436e-13	0.180921	0.229744	0.93951
lmo1417	lmo1417	-1.18681	-1.80466	-1.20386	-1.15191	YxiO protein	0.135554	3.37769e-06	0.111104	0.214322
lmo1418	lmo1418	-1.08622	-1.67806	-1.13867	-1.12966	weakly pyrophosphatase	0.354421	1.77558e-07	0.377671	0.465801
lmo1419	lmo1419	1.17603	-1.15037	1.11487	1.00449	hypothetical protein	0.0557524	0.120737	0.20352	0.962662
lmo1421	lmo1421	-2.1171	-2.21707	-1.88471	-1.72666	glycine betaine-carnitine-choline ABC transporter ATP-binding protein	2.72714e-13	1.14943e-14	1.59438e-10	1.82167e-08
lmo1422	lmo1422	-1.99425	-2.17588	-1.81142	-1.63725	glycine betaine-carnitine-choline ABC transporter membrane protein	1.21075e-10	9.5315e-13	1.15448e-08	4.26956e-06
lmo1423	lmo1423	1.2343	1.31476	1.13995	1.10563	hypothetical protein	6.97394e-07	2.85907e-11	0.417156	0.135314
lmo1424	lmo1424	-1.14354	-1.52456	-1.03186	-1.04859	manganese transport protein MntH	0.0869815	4.56857e-07	0.69665	0.575889
lmo1429	lmo1429	1.17561	1.0709	-1.15035	-1.46909	hypothetical protein	0.269825	0.65887	0.374092	0.0283517
lmo1430	lmo1430	-1.23393	-1.18893	-1.11748	-1.47419	hypothetical protein	0.173932	0.216048	0.421403	0.0412648
lmo1431	lmo1431	1.08529	-1.06207	-1.10308	-1.29281	ABC transporter ATP-binding protein	0.116776	0.26395	0.210809	9.10428e-06
lmo1432	lmo1432	-1.11039	-1.16192	-1.12972	-1.19678	hypothetical protein	0.127295	0.0287015	0.328764	0.0222338
lmo1433	lmo1433	-1.83084	-1.63902	-1.46581	-1.86216	glutathione reductase	0.00098256	0.00505698	0.0284695	0.000747416
lmo1434	lmo1434	-1.07151	-1.3907	-1.02032	-1.14958	hypothetical protein	0.0900516	1.94173e-14	0.751178	0.000677119
lmo1436	lmo1436	-1.11587	-1.5202	-1.09839	-1.2066	aspartate kinase I	0.0228323	1.88974e-11	0.325695	1.41087e-05
lmo1437	lmo1437	-1.10019	-1.51569	-1.0271	-1.13773	aspartate-semialdehyde dehydrogenase	0.0160188	3.20319e-07	0.772957	0.0019593
lmo1438	lmo1438	1.41164	-1.13332	1.00821	-1.0965	penicillin-binding protein	2.06102e-12	0.021344	0.899123	0.183335
lmo1440	lmo1440	1.08549	-1.12894	-1.02777	-1.02223	hypothetical protein	0.403262	0.172973	0.854165	0.800817
lmo1442	lmo1442	1.11438	-1.32857	-1.06123	1.06848	transport proteins	0.308922	0.00913904	0.56627	0.511233
lmo1443	lmo1443	-1.02347	-1.19902	1.1409	-1.0036	hypothetical protein	0.814688	0.0745844	0.196129	0.970943
lmo1444	lmo1444	1.45434	-1.12398	1.05386	-1.11875	protein secretion PrsA post-translocation molecular chaperone	0.195616	0.687016	0.851515	0.702241
lmo1448	lmo1448	1.05286	-1.0967	1.05655	-1.0956	putative manganese-dependent inorganic pyrophosphatase	0.313532	0.0776342	0.27934	0.0849179
lmo1449	lmo1449	1.01142	-1.11581	1.06283	-1.08824	endonuclease IV	0.793369	0.111795	0.493289	0.400034
lmo1450	lmo1450	-1.01285	-1.06718	1.04449	-1.12532	ATP-dependent RNA helicase- DEAD-box family deaD	0.809516	0.219752	0.521609	0.030089
lmo1452	lmo1452	-1.23969	-1.43742	-1.08053	-1.17005	hypothetical protein	1.52694e-05	1.21136e-12	0.218838	0.00133652
lmo1453	lmo1453	-1.23754	-1.49102	-1.18204	-1.25465	hypothetical protein	0.00202514	3.12014e-08	0.013871	0.00106372
lmo1456	lmo1456	-1.15009	-1.32522	-1.0377	-1.07577	hypothetical protein	0.012905	1.47951e-06	0.494878	0.33819
lmo1457	lmo1457	-1.10289	-1.41456	-1.04384	-1.06886	hypothetical protein	0.00472702	2.9638e-07	0.206652	0.298482
lmo1461	lmo1461	-1.05124	1.08174	1.18663	-1.05991	hypothetical protein	0.434818	0.197995	0.0395881	0.685559
lmo1463	lmo1463	-1.06498	-1.47991	-1.03882	-1.25585	cytidine deaminase	0.342024	3.97209e-09	0.559236	0.1673
lmo1464	lmo1464	-1.04292	-1.56647	1.0077	-1.08912	diacylglycerol kinase	0.738832	0.00241638	0.950436	0.519439
lmo1465	lmo1465	-1.13649	-1.52502	-1.04487	-1.18353	putative metalloprotease	0.184469	5.33463e-09	0.378634	0.125224
lmo1466	lmo1466	-1.0629	-1.52736	-1.06816	-1.17964	hypothetical protein	0.324591	2.87486e-05	0.174371	0.0140064
lmo1467	lmo1467	1.04695	-1.32902	1.03683	-1.0575	phosphate starvation induced protein PhoH	0.470391	0.00609457	0.421394	0.52744
lmo1468	lmo1468	1.09242	1.1156	1.10817	-1.0823	hypothetical protein	2.66626e-08	8.28365e-05	9.69246e-05	1.84416e-06
lmo1470	lmo1470	1.05201	-1.02821	1.16593	-1.1389	16S ribosomal RNA methyltransferase RsmE	0.266407	0.716541	0.0513158	0.00647669
lmo1477	lmo1477	-1.11536	-1.00455	1.08554	-1.02186	oxidoreductase	0.676469	0.985573	0.740959	0.932672
lmo1478	lmo1478	1.4238	-1.00331	1.17124	-1.18407	transcriptional regulator MerR family	0.161429	0.990299	0.548131	0.556367
lmo1485	lmo1485	-1.05308	-1.0082	-1.05421	-1.04052	hypothetical protein	0.759252	0.960457	0.753442	0.813398
lmo1486	lmo1486	1.02622	-1.21678	1.1267	-1.11225	hypothetical protein	0.692882	0.00417703	0.0613719	0.378295
lmo1487	lmo1487	1.17741	-1.1265	1.10012	-1.00707	hypothetical protein	6.75368e-05	0.00608421	0.412366	0.92886
lmo1489	lmo1489	-1.05897	-1.31535	1.02607	-1.25159	hypothetical protein	0.513683	0.00616182	0.76316	0.0147638
lmo1490	lmo1490	1.02473	-1.37124	-1.10232	-1.28133	shikimate 5-dehydrogenase AroD	0.657774	0.000120249	0.479383	0.0226598
lmo1491	lmo1491	-1.03881	-1.37352	-1.16379	-1.37658	GTP-binding protein YqeH	0.508367	2.11624e-07	0.233065	0.00123824
lmo1492	lmo1492	-1.02326	-1.31451	-1.05332	-1.32127	hypothetical protein	0.729044	0.00488835	0.718852	0.0864169
lmo1493	lmo1493	-1.03577	-1.1626	-1.03567	-1.06769	oligopeptidase	0.432398	0.000935457	0.431856	0.146581
lmo1494	lmo1494	1.11953	1.08288	1.0672	-1.14983	5-methylthioadenosine-S-adenosylhomocysteine nucleosidase	0.0699399	0.198551	0.356532	0.0355256
lmo1495	lmo1495	1.04626	1.0669	-1.03458	-1.16024	hypothetical protein	0.34707	0.137048	0.6444	0.0383854
lmo1498	lmo1498	-1.15222	-1.51726	-1.02226	-1.46319	O-methyltransferase	0.294094	5.38328e-05	0.916781	0.0670661
lmo1499	lmo1499	1.07923	-1.0234	1.20606	1.00898	hypothetical protein	0.35613	0.764938	0.147832	0.919617
lmo1500	lmo1500	-1.12392	-1.0377	-1.07201	-1.1354	hypothetical protein	0.19804	0.799717	0.392311	0.369869
lmo1501	lmo1501	1.2451	1.80388	1.24635	1.04	hypothetical protein	3.76926e-09	0	2.69645e-09	0.313127
lmo1502	lmo1502	1.17766	1.67304	1.23095	1.07901	Holliday junction resolvase-like protein	0.00894736	0	0.000393367	0.187324
lmo1503	lmo1503	1.1986	1.57728	1.19792	1.13668	hypothetical protein	2.54332e-06	3.0534e-11	3.3218e-05	0.00102522
lmo1505	lmo1505	1.81303	1.14272	-1.15366	1.16129	ABC transporter- ATP-binding protein	0.0409923	0.677938	0.682171	0.645158
lmo1506	lmo1506	1.36081	-1.1641	-1.20214	-1.25662	transporter	0.216424	0.581725	0.511877	0.422911
lmo1507	lmo1507	-1.01806	-1.26476	-1.15628	-1.14362	two-component response regulators	0.863622	0.0309226	0.175716	0.211309
lmo1508	lmo1508	1.04561	-1.18178	-1.03602	-1.16201	two-component sensor histidine kinase	0.720533	0.171769	0.766533	0.223133
lmo1509	lmo1509	-1.06319	-1.25907	-1.07701	-1.10033	exodeoxyribonuclease V	0.195191	2.36766e-06	0.136472	0.0451573
lmo1510	lmo1510	-1.02824	-1.35178	-1.0035	-1.06242	hypothetical protein	0.524554	2.39323e-06	0.935793	0.170098
lmo1511	lmo1511	1.0025	-1.2066	-1.05949	-1.05531	hypothetical protein	0.959076	0.000195198	0.239939	0.504192
lmo1513	lmo1513	-1.00781	-1.15358	-1.2149	-1.11829	iron-sulfur cofactor synthesis protein	0.848743	0.000611471	0.000491378	0.00862376
lmo1514	lmo1514	-1.01916	-1.61349	-1.01353	-1.13835	recombination factor protein RarA	0.769078	3.2954e-11	0.877441	0.0513213
lmo1515	lmo1515	1.2817	1.25002	1.19814	1.02903	hypothetical protein	0.068468	0.148302	0.201474	0.846795
lmo1516	lmo1516	1.59309	-1.17409	1.11249	-1.11746	ammonium transporter NrgA	0.122734	0.64402	0.74464	0.74923
lmo1517	lmo1517	1.29792	-1.31368	1.05838	-1.57102	nitrogen regulatory PII protein	0.22515	0.26151	0.898357	0.0798529
lmo1518	lmo1518	2.55969	-1.09788	1.2617	1.19704	hypothetical protein	0	0.290125	0.00464042	0.0485404
lmo1521	lmo1521	1.0077	-1.02682	1.13162	1.06059	N-acetylmuramoyl-L-alanine amidase	0.842069	0.489828	0.000902901	0.396938
lmo1522	lmo1522	-1.07428	-1.03307	-1.05607	-1.18731	D-tyrosyl-tRNATyr deacylase	0.30165	0.63148	0.427796	0.0300629
lmo1525	lmo1525	-1.01883	1.07376	-1.03199	-1.24518	single-stranded-DNA-specific exonuclease RecJ	0.757947	0.222521	0.602468	0.000947311
lmo1526	lmo1526	-1.56741	-1.26648	-1.0888	-1.55459	hypothetical protein	0.00063249	0.0279402	0.657168	0.000337788
lmo1527	lmo1527	-1.03637	-1.13955	-1.02455	-1.15718	bifunctional preprotein translocase subunit SecD-SecF	0.364633	0.00104628	0.712497	0.0827126
lmo1528	lmo1528	1.00397	-1.11668	1.09722	-1.01407	hypothetical protein	0.942456	0.318645	0.0825469	0.884216
lmo1529	lmo1529	1.08841	1.27942	1.24284	-1.00878	hypothetical protein	0.0811245	0.000485589	3.4029e-06	0.860419
lmo1534	lmo1534	-1.11339	-1.11778	-1.16889	-1.15298	L-lactate dehydrogenase	0.0259209	0.0194553	0.0078693	0.00344335
lmo1535	lmo1535	1.02403	-1.03211	-1.06865	-1.06482	hypothetical protein	0.607014	0.49379	0.215335	0.197646
lmo1536	lmo1536	-1.13629	-1.52623	-1.29063	-1.63671	prephenate dehydratase	0.0558375	4.8638e-08	0.000208883	0.000118423
lmo1539	lmo1539	-1.12132	1.20584	1.28667	-1.72491	glycerol uptake facilitator	0.318494	0.142065	0.415409	0.0151607
lmo1541	lmo1541	1.01768	1.05276	-1.16133	-1.11439	hypothetical protein	0.715566	1.4896e-06	0.00842153	0.00942593
lmo1543	lmo1543	1.01245	-1.4936	-1.19007	-1.18491	ribonuclease G	0.813896	4.1523e-12	0.0252402	0.00206471
lmo1568	lmo1568	1.03481	-1.26298	-1.55319	-1.33019	hypothetical protein	0.613211	0.0011113	0.0526489	0.000103214
lmo1575	lmo1575	1.07233	-1.232	1.13208	1.0436	hypothetical protein	0.205923	0.000365432	0.157209	0.442802
lmo1576	lmo1576	1.08277	-1.31014	1.07759	1.12276	hypothetical protein	0.0544093	1.47204e-09	0.393262	0.03289
lmo1577	lmo1577	1.10654	-1.32489	1.22364	1.19622	metal-dependent hydrolase	0.0896274	4.13005e-05	0.0372427	0.00197949
lmo1578	lmo1578	-1.04289	1.02843	-1.08141	-1.15462	X-Pro dipeptidase	0.455124	0.465336	0.183962	0.000408618
lmo1579	lmo1579	1.01734	1.10585	1.04118	1.10487	alanine dehydrogenase	0.656688	0.00704281	0.409002	0.011219
lmo1580	lmo1580	-1.26776	-1.10385	1.01031	-1.12061	hypothetical protein	3.14077e-11	0.426462	0.861935	0.000885614
lmo1582	lmo1582	1.07086	1.07253	1.02928	1.05847	weakly site specific DNA-methyltransferase	0.0308276	0.0250267	0.365475	0.448019
lmo1584	lmo1584	-1.19426	-1.01615	1.20852	-1.05961	hypothetical protein	0.143052	0.853797	0.0231171	0.515721
lmo1585	lmo1585	-1.24719	-1.01821	1.02743	-1.08026	proteases	0.000201775	0.74578	0.626154	0.434951
lmo1592	lmo1592	1.0039	-1.06721	1.0288	1.07517	thiamine biosynthesis protein ThiI	0.955105	0.349312	0.733842	0.289902
lmo1593	lmo1593	-1.02434	-1.10246	-1.06053	-1.02935	iron-sulfur cofactor synthesis protein nifS	0.744544	0.188768	0.427964	0.695514
lmo1594	lmo1594	1.00812	-1.21674	1.15999	1.11055	septation ring formation regulator EzrA	0.869645	0.000129672	0.00173019	0.117695
lmo1595	lmo1595	1.00083	1.26944	-1.43157	-1.30538	hypothetical protein	0.995743	0.136289	0.0453238	0.127057
lmo1597	lmo1597	1.04702	1.78173	1.29392	1.45066	hypothetical protein	0.43674	8.88178e-16	0.00122385	8.74362e-05
lmo1601	lmo1601	-1.20475	-1.18517	-1.15129	-1.14597	general stress protein	7.90251e-10	5.70046e-09	0.117298	0.146218
lmo1602	lmo1602	-1.25186	-1.36608	-1.25013	-1.19162	hypothetical protein	3.36932e-18	4.04872e-09	5.38567e-05	0.0023202
lmo1603	lmo1603	-1.00702	1.00484	-1.01714	1.20562	aminopeptidase	0.920959	0.925357	0.802521	0.000182573
lmo1604	lmo1604	1.09392	1.36949	1.64272	1.34335	2-cys peroxiredoxin	0.214274	0.00134618	0.000143534	0.101665
lmo1606	lmo1606	-1.3654	-1.3038	-1.11819	-1.20518	DNA translocase	3.21498e-05	0.00122949	0.43345	0.0799293
lmo1608	lmo1608	-1.05963	1.24218	-1.07683	-1.06019	hypothetical protein	0.217585	2.68661e-07	0.609121	0.305138
lmo1609	lmo1609	-1.08749	1.20919	-1.04894	-1.12705	thioredoxin	0.271072	0.00440278	0.756757	0.0765751
lmo1610	lmo1610	-1.10556	1.17479	1.04761	-1.07636	hypothetical protein	0.282935	0.154823	0.394563	0.196844
lmo1611	lmo1611	1.02178	1.18801	1.068	-1.03264	aminopeptidase	0.77895	0.000488073	0.323406	0.636929
lmo1612	lmo1612	1.3022	1.16423	1.31721	1.15644	hypothetical protein	0.000901243	0.0484933	0.00154284	0.239778
lmo1613	lmo1613	1.0779	-1.19274	1.08015	-1.16941	hypothetical protein	0.372899	0.137138	0.607635	0.232379
lmo1614	lmo1614	-1.10746	-1.11692	-1.05382	-1.51427	hypothetical protein	0.463781	0.422397	0.701937	0.0333887
lmo1616	lmo1616	-1.07049	-1.15707	-1.01084	-1.16385	hypothetical protein	0.328947	0.0293204	0.920435	0.105835
lmo1617	lmo1617	-1.175	-1.46326	-1.0647	-1.00144	multidrug-efflux transporter	0.447876	0.0872414	0.761363	0.99437
lmo1618	lmo1618	-1.22475	-1.48628	1.01698	-1.31067	transcription regulator MarR family	0.361723	0.0866888	0.935859	0.231848
lmo1620	lmo1620	1.10022	1.17037	1.05075	1.11143	dipeptidase PepV	0.00641775	3.05791e-06	0.123055	0.0838578
lmo1621	lmo1621	1.2159	-1.00694	1.15608	1.06675	weakly E. coli MutT protein dGTP pyrophosphohydrolase	0.0380953	0.950422	0.00932364	0.258422
lmo1622	lmo1622	1.20905	1.04275	1.37354	1.46884	hypothetical protein	0.0823175	0.681932	0.000988386	0.0105307
lmo1623	lmo1623	1.04596	1.00252	1.22032	1.20669	hypothetical protein	0.686274	0.981899	0.078807	0.0803181
lmo1624	lmo1624	1.05661	-1.19439	1.16736	1.19268	putative transporters	0.577105	0.0860125	0.106608	0.0660701
lmo1625	lmo1625	1.01823	-1.00302	1.29375	1.28156	putative transporters	0.793986	0.964896	0.213873	0.0561374
lmo1626	lmo1626	1.05973	-1.03436	1.38641	1.34006	hypothetical protein	0.520189	0.710638	0.305457	0.00059199
lmo1634	lmo1634	5.83365	8.21952	32.3804	35.6701	bifunctional acetaldehyde-CoA-alcohol dehydrogenase	0.00570596	6.45427e-09	0.000159855	0
lmo1635	lmo1635	1.08018	-1.49945	-1.23384	-1.26281	hypothetical protein	0.224854	1.01598e-07	0.0949136	0.0229126
lmo1636	lmo1636	1.00503	-1.56113	-1.3311	-1.40887	similar to ABC transporter ATP-binding protein	0.928736	2.6401e-12	8.74672e-07	7.23586e-09
lmo1637	lmo1637	1.05362	-1.48397	-1.23926	-1.30678	membrane proteins	0.347943	1.67872e-10	0.000301306	9.4624e-06
lmo1638	lmo1638	-1.30144	-1.67172	-1.31477	-1.18251	hypothetical protein	0.00199045	1.21886e-08	0.0599902	0.248839
lmo1639	lmo1639	-1.49765	-1.77222	-1.23549	-1.06165	dna-3-methyladenine glycosidase	0.000495919	5.12411e-07	0.0422164	0.738796
lmo1640	lmo1640	-1.07888	-1.54289	-1.20028	1.11515	hypothetical protein	0.492319	0.000487778	0.239605	0.561143
lmo1642	lmo1642	1.00951	-1.08289	1.08787	-1.02498	putative sigma factor regulator	0.876115	0.194061	0.374599	0.687247
lmo1643	lmo1643	-1.10373	-1.04874	1.07237	1.00945	hypothetical protein	0.328525	0.709599	0.468585	0.941077
lmo1644	lmo1644	-1.07348	-1.33252	-1.09871	-1.20595	SNF2-type helicase	0.205615	0.000336562	0.0935383	0.0011788
lmo1645	lmo1645	-1.09696	-1.54717	-1.19776	-1.2067	ATP-dependent dsDNA exonuclease SbcC	0.322722	0.0013118	0.0232135	0.105588
lmo1646	lmo1646	-1.10672	-1.50792	-1.19183	-1.12117	putative exonucleases SbcD	0.319159	0.0112123	0.0797139	0.419657
lmo1647	lmo1647	1.07972	-1.33897	-1.06501	-1.1405	1-acylglycerol-3-phosphate O-acyltransferases	0.484587	0.0158078	0.568786	0.356374
lmo1648	lmo1648	-1.17394	1.15634	1.0909	1.04301	hypothetical protein	0.381861	0.40537	0.60409	0.843451
lmo1649	lmo1649	1.26675	1.97501	1.10772	1.09562	hypothetical protein	5.53927e-07	0	0.076685	0.0620718
lmo1650	lmo1650	-1.05923	1.44829	-1.21021	-1.07205	hypothetical protein	0.34446	6.48348e-12	0.0023649	0.254605
lmo1651	lmo1651	1.20878	2.56585	1.17782	1.37289	ABC transporter ATP-binding protein	0.0469125	0	0.342355	0.000617169
lmo1652	lmo1652	1.25155	2.66111	1.16517	1.50172	ABC transporter ATP-binding protein	0.00903864	0	0.462818	7.82786e-07
lmo1653	lmo1653	-1.70373	-1.60085	-1.28412	-1.55529	putative cellsurface protein	0.00145373	0.00384686	0.105685	0.00890175
lmo1654	lmo1654	-1.47744	-1.33606	-1.02275	-1.05899	putative cellsurface protein	0.0825681	0.188218	0.932437	0.848315
lmo1655	lmo1655	-1.04083	-1.20728	1.08633	1.11474	hypothetical protein	0.833314	0.320108	0.733772	0.541726
lmo1656	lmo1656	-1.10171	-1.16582	1.02512	-1.36832	hypothetical protein	0.763584	0.781296	0.936411	0.357403
lmo1659	lmo1659	1.71698	-1.20494	2.49326	1.1811	hypothetical protein	0.253156	0.45581	0.00663359	0.603564
lmo1661	lmo1661	-1.04184	-1.2559	1.0517	-1.03893	hypothetical protein	0.693052	0.0342318	0.649698	0.712883
lmo1662	lmo1662	-1.01918	-1.18269	1.03191	-1.04745	conserved hypothetical protein	0.843527	0.0893006	0.797274	0.632509
lmo1665	lmo1665	-1.03114	1.11874	1.15738	-1.17259	hypothetical protein	0.861939	0.539202	0.439422	0.398698
lmo1666	lmo1666	-1.61127	-1.86214	-1.3383	-1.23908	peptidoglycan linked protein LPXTG	1.65822e-12	1.24044e-19	0.00296433	0.000555972
lmo1667	lmo1667	-1.235	-1.59392	-1.1254	-1.04234	L-lactate dehydrogenases	0.00300819	6.03608e-10	0.182812	0.542701
lmo1668	lmo1668	-1.07423	-1.46117	-1.01272	1.01535	some similarity to hypothetical proteins	0.599544	0.00648265	0.933772	0.92763
lmo1669	lmo1669	1.03614	-1.28688	-1.09474	-1.08429	some similarity to hypothetical proteins	0.705328	0.0115424	0.348519	0.569705
lmo1670	lmo1670	-1.00579	-1.21861	1.00407	-1.0583	hypothetical protein	0.959295	0.191578	0.982681	0.650542
lmo1671	lmo1671	-1.29119	-1.25565	-1.05179	-1.0643	ABC transporter and adhesion proteins	0.139859	0.113074	0.695905	0.632006
lmo1674	lmo1674	-1.15423	-1.66992	-1.18528	-1.17069	prolyl aminopetidases	0.000145656	3.4273e-53	0.0859143	2.89801e-07
lmo1677	lmo1677	-1.08068	-1.26221	-1.01373	-1.11317	1-4-dihydroxy-2-naphthoate octaprenyltransferase	0.43966	0.00184098	0.83321	0.103232
lmo1678	lmo1678	-1.09346	-1.98269	-1.30133	1.31264	bifunctional homocysteine S-methyltransferase-5-10-methylenetetrahydrofolate reductase protein	0.351765	8.10507e-10	0.0497703	0.00193608
lmo1679	lmo1679	-1.04406	-1.98604	-1.32296	1.43335	cystathionine beta-lyase	0.689351	6.28153e-08	0.0142863	0.00231007
lmo1680	lmo1680	-1.00386	-1.85477	-1.23831	1.41197	cystathionine gamma-synthase	0.967633	2.35863e-08	0.228355	7.69731e-05
lmo1681	lmo1681	-1.00474	-1.97965	-1.26847	1.48965	5-methyltetrahydropteroyltriglutamate--homocysteine S-methyltransferase	0.967492	7.12915e-07	0.235037	0.000154251
lmo1682	lmo1682	-1.49214	-1.31176	-1.34985	-1.8123	transmembrane transport proteins	0.026854	0.113673	0.159917	0.0435635
lmo1683	lmo1683	1.00744	-1.02278	1.21601	-1.03928	PerR Fur family transcription regulators Fur family- PerR in B. subtilis	0.874433	0.867956	0.196384	0.417225
lmo1684	lmo1684	1.13525	-1.26712	-1.26199	-1.25212	glycerate dehydrogenases	0.038448	3.63177e-05	0.135834	9.11201e-05
lmo1686	lmo1686	-1.23073	-1.33132	-1.11308	-1.29541	hypothetical protein	6.68553e-05	4.90899e-08	0.0338113	9.10404e-07
lmo1687	lmo1687	1.0248	-1.06817	1.30419	1.18397	hypothetical protein	0.387562	0.569416	0.0678808	6.68442e-10
lmo1688	lmo1688	1.0107	-1.00963	-1.35489	-1.34196	enoyl-acyl carrier protein reductase	0.866243	0.826024	0.0814045	0.000400868
lmo1689	lmo1689	1.03328	-1.30158	-1.62234	-1.54869	A-G-specific adenine glycosylase	0.602322	9.44863e-05	7.31415e-06	1.07889e-09
lmo1690	lmo1690	2.94704	-1.26787	1.19029	1.18987	hypothetical protein	0	0.00135887	0.00857277	0.150883
lmo1691	lmo1691	-1.00312	-1.11726	-1.02437	1.00104	deoxyuridine triphosphate nucleotidohydrolases	0.968723	0.169319	0.751677	0.993076
lmo1692	lmo1692	-1.11222	-1.2233	-1.04227	-1.00561	hypothetical protein	0.0206325	1.47095e-05	0.442063	0.900537
lmo1694	lmo1694	-2.18473	-1.85572	-1.65983	-1.86244	CDP-abequose synthase	3.18701e-08	5.6382e-07	0.0150227	1.7225e-05
lmo1695	lmo1695	1.04513	-1.29239	-1.02229	-1.14014	putative membrane proteins	0.438801	2.49322e-05	0.702563	0.0278205
lmo1696	lmo1696	1.19042	-1.1939	1.08209	-1.02857	hypothetical protein	0.025322	0.035056	0.388707	0.757285
lmo1697	lmo1697	1.01859	-1.07715	1.19981	-1.20574	putative transmembrane proteins	0.896366	0.602867	0.177709	0.209342
lmo1698	lmo1698	-1.08118	1.00845	1.10858	1.0452	ribosomal-protein-alanine N-acetyltransferase	0.453988	0.938826	0.289354	0.704336
lmo1699	lmo1699	1.16315	1.34806	1.00929	1.02521	some similarities to methyl-accepting chemotaxis proteins	0.428114	0.0990053	0.972933	0.899406
lmo1700	lmo1700	1.02739	-1.11334	1.42512	-1.82717	hypothetical protein	0.94356	0.782992	0.504512	0.180926
lmo1701	lmo1701	1.24842	1.28386	1.08608	1.0213	hypothetical protein	0.00351565	0.000777425	0.291805	0.791886
lmo1702	lmo1702	1.06372	1.01547	-1.01449	-1.15451	glutathione transferase - fosfomycin resistance protein	0.255242	0.778213	0.795167	0.0130473
lmo1703	lmo1703	-1.05327	-1.08883	-1.0909	-1.08789	similar to RNA methyltransferases	0.292056	0.0826295	0.17185	0.0899598
lmo1704	lmo1704	-1.11965	-1.13973	-1.02056	-1.13534	hypothetical protein	0.13967	0.0848044	0.879988	0.12395
lmo1705	lmo1705	1.0625	-1.39555	1.03162	-1.19023	deoxyguanosine kinase-deoxyadenosine kinaseI subunit	0.372737	3.65942e-05	0.781523	0.235409
lmo1706	lmo1706	-1.12746	-1.02534	-1.11191	-1.1943	transport proteins	0.0644778	0.68885	0.0995446	0.00702347
lmo1707	lmo1707	-1.02	-1.21807	-1.23977	-1.83771	hypothetical protein	0.925947	0.373169	0.32677	0.0474256
lmo1708	lmo1708	-1.2057	-1.12374	-1.19851	-1.32428	aminoglycoside N3-acetyltransferases	0.0264302	0.152741	0.0309259	0.00125604
lmo1709	lmo1709	1.02122	1.26935	1.03749	-1.15648	methionine aminopeptidase	0.762708	0.00101444	0.553933	0.0324758
lmo1710	lmo1710	1.28386	2.24573	1.38033	1.24214	putative flavodoxin	3.38677e-06	0	7.85867e-10	0.00303285
lmo1711	lmo1711	1.07767	1.45719	-1.12218	-1.12332	highly aminopeptidases	0.112251	5.26416e-10	0.0191926	0.0370745
lmo1712	lmo1712	1.06687	1.61899	1.08044	-1.12607	multidrug resistance protein- integral membrane protein	0.457561	5.06727e-10	0.428481	0.193336
lmo1713	lmo1713	-1.05733	-1.09812	-1.2871	-1.21543	rod shape-determining protein MreB	0.581297	0.352892	0.0172318	0.17622
lmo1714	lmo1714	1.33785	1.16671	1.06113	1.13249	hypothetical protein	0.222679	0.541242	0.822054	0.627987
lmo1715	lmo1715	-1.0687	-1.21616	-1.01656	-1.1809	hypothetical protein	0.864552	0.622792	0.965774	0.677349
lmo1716	lmo1716	1.12595	1.3016	1.15573	1.20251	putative transcription regulators	0.584234	0.200865	0.499733	0.387438
lmo1717	lmo1717	1.83453	2.35325	2.77101	2.73115	hypothetical protein	0.0156655	0.00175649	0.000145766	6.24318e-06
lmo1718	lmo1718	1.18135	1.01075	1.12147	-1.00883	putative outer surface protein	0.0662062	0.908504	0.210216	0.935329
lmo1719	lmo1719	1.21933	1.09216	1.21419	-1.22571	phosphotransferase system PTS lichenan-specific enzyme IIA component	0.211528	0.670047	0.331778	0.256202
lmo1720	lmo1720	1.15509	-1.01467	1.21387	-1.09986	phosphotransferase system PTS lichenan-specific enzyme IIB component	0.259964	0.912821	0.122907	0.497635
lmo1721	lmo1721	1.00092	-1.55752	-1.05187	-1.0923	transcriptional regulator NifA-NtrC family	0.983655	5.74393e-19	0.278599	0.0543134
lmo1722	lmo1722	-1.03441	-1.35835	-1.02975	-1.07831	ATP-dependent RNA helicases	0.559227	6.20896e-07	0.610933	0.197927
lmo1723	lmo1723	-1.20381	-1.35699	-1.13332	-1.0994	hypothetical protein	0.095289	0.00710967	0.251025	0.38312
lmo1724	lmo1724	-1.23309	-1.53318	-1.15071	-1.25743	ABC transporter- ATP-binding protein	0.130611	0.000108483	0.173295	0.208575
lmo1725	lmo1725	-1.1146	-1.42751	-1.12609	-1.04458	transcriptional regulator GntR family	0.171721	0.000403568	0.134148	0.629844
lmo1726	lmo1726	1.01639	-1.02851	-1.01838	-1.04576	hypothetical protein	0.758952	0.59469	0.862811	0.405559
lmo1727	lmo1727	-1.01137	-1.29304	1.05072	1.07904	transcription regulators LacI family	0.891203	0.00789634	0.57177	0.346823
lmo1728	lmo1728	1.02651	-1.09019	1.25901	1.03032	some similarities to cellobiose-phosphorylase	0.932011	0.781565	0.427839	0.922379
lmo1729	lmo1729	-1.01997	-1.4494	1.3872	-1.20607	beta-glucosidases	0.960239	0.387656	0.366594	0.650895
lmo1730	lmo1730	-1.24084	-1.06173	2.27452	-1.22314	sugar ABC transporter binding protein	0.686477	0.905922	0.0474769	0.705369
lmo1731	lmo1731	1.08556	-1.29185	1.21079	-1.0166	sugar ABC transporter- permease protein	0.853145	0.592184	0.656347	0.97111
lmo1732	lmo1732	-1.87365	-1.61315	1.15628	-1.29839	sugar ABC transporter- permease protein	0.245148	0.351132	0.741264	0.593829
lmo1734	lmo1734	1.15149	-1.28447	-1.01025	1.08374	glutamate synthase large subunit	0.671617	0.490584	0.976353	0.811858
lmo1736	lmo1736	-1.01908	-1.0651	-1.00082	-1.14237	hypothetical protein	0.839603	0.502626	0.994059	0.379708
lmo1737	lmo1737	1.00416	-1.13214	1.07468	1.03906	glycerol dehydrogenase	0.952507	0.0810943	0.380869	0.579647
lmo1738	lmo1738	-1.44838	1.18851	-1.54234	-1.16026	amino acid ABC transporter binding protein	0.127179	0.406856	0.0784687	0.516634
lmo1739	lmo1739	-1.12618	1.48559	-1.27576	-1.04434	amino acid glutamine ABC transporter ATP-binding protein	0.56643	0.0393431	0.253567	0.852573
lmo1740	lmo1740	-1.27675	1.24617	-1.65787	1.17397	amino acid glutamine ABC transporter- permease protein	0.61416	0.54183	0.250106	0.767547
lmo1741	lmo1741	-1.0067	-1.26589	-1.12297	-1.06725	two-component sensor histidine kinase	0.875197	1.23565e-08	0.00416052	0.104661
lmo1743	lmo1743	-1.12203	-1.59408	-1.31642	-1.17328	hypothetical protein	0.00336517	7.24842e-28	0.00183941	0.0202602
lmo1744	lmo1744	-1.05279	-1.37812	-1.2569	-1.06924	hypothetical protein	0.341942	4.32035e-05	5.80817e-05	0.288408
lmo1745	lmo1745	1.13504	-1.01727	-1.02418	-1.00692	two-component response regulator	0.0014672	0.674915	0.611588	0.860874
lmo1746	lmo1746	1.00366	-1.43988	-1.06994	-1.13562	ABC transporter permease	0.961939	1.17951e-05	0.422399	0.207649
lmo1747	lmo1747	-1.0348	-1.45786	-1.09283	-1.09859	ABC transporter ATP-binding protein	0.650086	6.64926e-06	0.243691	0.33701
lmo1748	lmo1748	1.18827	-1.03464	1.17783	1.12562	hypothetical protein	0.0594681	0.720189	0.094281	0.202101
lmo1749	lmo1749	1.00688	1.23097	1.05318	1.31818	shikimate kinase	0.941324	0.0298842	0.571926	0.00152875
lmo1750	lmo1750	1.40357	1.24474	1.53897	1.45302	hypothetical protein	0.000163287	0.125559	8.49548e-07	2.8105e-05
lmo1751	lmo1751	1.01956	-1.16395	-1.26895	-1.5736	Uncharacterized RNA methyltransferase lmo1751	0.695523	0.0029367	6.13351e-06	8.96746e-10
lmo1752	lmo1752	-1.09915	-1.30726	-1.29265	-1.39183	hypothetical protein	0.324476	0.0114302	0.00625451	0.0281018
lmo1753	lmo1753	-1.00648	-1.43855	-1.09648	-1.24712	putative lipid kinase	0.889066	2.67918e-16	0.0271438	0.00204657
lmo1757	lmo1757	1.15603	-1.35456	-1.00574	1.00853	hypothetical protein	0.0156495	1.06674e-07	0.967053	0.914161
lmo1760	lmo1760	1.61446	-1.20965	1.01471	1.08911	geranylgeranylglyceryl phosphate synthase-like protein	2.86438e-14	0.00944347	0.908607	0.657069
lmo1761	lmo1761	-1.07175	-1.2841	-1.00676	1.01054	putative sodium-dependent transporter	0.45748	0.0287469	0.967891	0.908732
lmo1762	lmo1762	1.09778	-1.0475	1.38857	1.18399	hypothetical protein	0.457416	0.794902	0.00385715	0.154722
lmo1763	lmo1763	1.15017	1.1194	1.39605	1.05586	hypothetical protein	0.363889	0.488577	0.0693823	0.744407
lmo1771	lmo1771	-1.20002	-1.40166	-1.10101	1.11604	phosphoribosylformylglycinamidine synthase subunit PurS	0.18802	0.0217981	0.517109	0.597273
lmo1776	lmo1776	-1.04926	1.26117	-1.05376	-1.15885	hypothetical protein	0.686698	0.00127677	0.587086	0.0933248
lmo1777	lmo1777	-1.08443	-1.95129	-1.21478	-1.10586	hypothetical protein	0.636658	0.000252815	0.228124	0.547135
lmo1778	lmo1778	1.11587	-1.34819	-1.0461	-1.06107	ABC transporter ATP-binding protein	0.254841	0.00467304	0.651128	0.555189
lmo1779	lmo1779	1.17829	-1.08283	1.28105	1.25515	hypothetical protein	0.319579	0.642236	0.191357	0.164698
lmo1780	lmo1780	1.0182	2.18926	1.0928	1.15896	peptidase T	0.731181	0	0.0815033	0.114867
lmo1781	lmo1781	-1.04126	-1.17564	-1.06487	-1.00134	hypothetical protein	0.791139	0.395405	0.681163	0.992937
lmo1782	lmo1782	1.00114	-1.22639	-1.12175	-1.12403	3-exo-deoxyribonuclease exoA	0.987646	0.0090502	0.526662	0.126991
lmo1788	lmo1788	-1.02998	1.14435	-1.12699	-1.19948	transcription regulator	0.912687	0.571741	0.644423	0.492053
lmo1789	lmo1789	1.12417	1.10438	-1.16946	1.00874	weakly NadPh Oxidoreductase chain B	0.543792	0.602886	0.446698	0.964976
lmo1790	lmo1790	-1.2146	1.3755	1.00298	-1.19004	hypothetical protein	0.32398	0.0618655	0.987287	0.374956
lmo1791	lmo1791	-1.02819	-1.0755	1.01742	-1.05266	hypothetical protein	0.666662	0.260609	0.785528	0.546177
lmo1794	lmo1794	-1.07538	-1.17791	-1.21749	-1.12881	hypothetical protein	0.335224	0.117143	0.00816625	0.00926077
lmo1795	lmo1795	-1.09336	-1.1234	-1.29778	-1.26043	hypothetical protein	0.136955	0.164243	0.000433772	0.00178347
lmo1796	lmo1796	1.02755	2.26299	1.20156	1.02248	hypothetical protein	0.779821	0	0.0286593	0.744037
lmo1798	lmo1798	-1.3521	-1.28766	-1.51406	1.0258	hypothetical protein	0.296097	0.369347	0.161862	0.923549
lmo1799	lmo1799	-1.72671	-1.34445	-1.58293	-1.06718	peptidoglycan binding protein	0.17361	0.425078	0.240147	0.854134
lmo1800	lmo1800	1.06448	-1.52651	-1.3259	-1.65416	protein-tyrosine phosphatase	0.899253	0.444784	0.599055	0.378903
lmo1802	lmo1802	1.0861	-1.10192	1.04864	1.11031	putative DNA-binding protein	0.287167	0.238299	0.467735	0.321705
lmo1803	lmo1803	-1.06173	-1.17001	-1.03924	-1.08678	FtsY of E. coli and SRP receptor alpha-subunit	0.165695	0.0132599	0.370869	0.0555954
lmo1810	lmo1810	-1.22586	-1.57544	-1.28065	-1.25019	fatty acid biosynthesis transcriptional regulator	0.00394015	3.15956e-08	0.0598627	0.00965997
lmo1811	lmo1811	-1.06497	-1.49996	-1.1939	-1.21088	ATP-dependent DNA helicase RecG	0.277217	9.737e-11	0.00720272	0.00139626
lmo1812	lmo1812	-1.06343	-1.60803	-1.3182	-1.19357	L-serine dehydratase	0.293145	4.59225e-18	1.32583e-07	0.000550405
lmo1813	lmo1813	1.07603	-1.20749	1.06116	1.02737	phosphoglycerate dehydrogenase	0.315522	0.0190352	0.62116	0.718668
lmo1814	lmo1814	1.11951	-1.33047	1.07807	1.07876	hypothetical protein	0.0189903	5.86476e-08	0.452482	0.118635
lmo1815	lmo1815	1.14421	-1.20374	1.19245	1.28513	hypothetical protein	0.0208929	0.0149191	0.0105944	9.47363e-06
lmo1817	lmo1817	-1.08042	-1.22031	-1.04013	-1.20611	weakly thiamin pyrophosphokinase	0.310385	0.00174917	0.789542	0.00463799
lmo1818	lmo1818	-1.13137	-1.42809	-1.09065	-1.1069	ribulose-phosphate 3-epimerase	0.000696094	1.19623e-20	0.43881	0.384285
lmo1819	lmo1819	-1.16447	-1.50001	-1.02597	-1.07771	ribosome-associated GTPase	0.00128086	2.59563e-07	0.835331	0.161961
lmo1820	lmo1820	-1.07642	-1.42977	-1.03071	-1.05035	putative serine-threonine-specific protein kinase	0.170368	0.000400585	0.784305	0.508989
lmo1821	lmo1821	-1.11394	-1.4831	-1.07496	-1.07465	putative phosphoprotein phosphatase	0.0606129	2.54387e-06	0.287833	0.244175
lmo1822	lmo1822	-1.11141	-1.58645	-1.08931	-1.09555	RNA-binding Sun protein	0.0621864	2.04672e-13	0.41526	0.157231
lmo1825	lmo1825	-1.10896	-1.58268	-1.04196	-1.03666	pantothenate metabolism flavoprotein homolog	0.0866984	2.55457e-12	0.487377	0.544183
lmo1828	lmo1828	1.02483	-1.14215	-1.03958	-1.05301	conserved hypothetical protein	0.609501	0.00282409	0.766542	0.650858
lmo1829	lmo1829	1.02782	-1.24764	-1.16001	-1.30068	fibronectin binding proteins	0.789318	0.0067806	0.0664834	0.00167206
lmo1830	lmo1830	-1.50192	-2.62308	-1.98213	-2.81885	short chain dehydrogenase	0.0245781	1.17234e-09	3.79479e-06	0.000490981
lmo1841	lmo1841	-1.07447	-1.14602	-1.0616	-1.75267	hypothetical protein	0.843556	0.701078	0.855573	0.163687
lmo1842	lmo1842	1.12282	1.39509	-1.02123	-1.08085	hypothetical protein	0.691124	0.221464	0.944278	0.79951
lmo1843	lmo1843	-1.04859	-1.1637	-1.0765	-1.3525	hypothetical protein	0.455134	0.0186214	0.385944	0.00771534
lmo1845	lmo1845	1.03245	1.13629	1.18053	-1.01028	hypothetical protein	0.654466	0.0628389	0.0157517	0.887224
lmo1846	lmo1846	-1.65713	-1.07892	1.0749	-1.10553	multidrug efflux protein	4.17682e-06	0.43232	0.442463	0.309184
lmo1847	lmo1847	1.51976	1.29003	1.85357	1.32953	adhesion binding proteins and lipoproteins with multiple specificity for metal cations ABC transporter	8.04188e-10	0.000288613	6.21016e-08	0.00224114
lmo1848	lmo1848	1.57771	1.31959	2.01933	1.57956	similar metal cations ABC transporter permease protein	0.000781009	0.00868382	3.7037e-13	0.0752897
lmo1849	lmo1849	1.53202	1.32372	1.89261	1.49578	metal cations ABC transporter- ATP-binding proteins	2.06412e-05	0.000160871	1.37899e-05	0.0183521
lmo1850	lmo1850	1.15328	1.32836	-1.01521	-1.14304	transcriptional regulator MarR family	0.0101061	0.000608643	0.903743	0.309803
lmo1851	lmo1851	1.02508	1.29117	-1.0022	-1.05266	carboxy-terminal processing proteinase	0.756632	0.00554679	0.987219	0.769609
lmo1852	lmo1852	1.33092	1.13573	1.08847	1.07879	putative mercuric ion binding proteins	0.00449416	0.225077	0.598815	0.481686
lmo1853	lmo1853	1.10454	-1.06483	-1.05097	-1.04738	heavy metal-transporting ATPases	0.293647	0.518657	0.636989	0.637443
lmo1854	lmo1854	-1.05859	-1.10751	-1.20292	-1.04093	hypothetical protein	0.511329	0.378898	0.0418793	0.67142
lmo1855	lmo1855	-1.00757	-1.09654	1.00159	1.02962	similar to D-alanyl-D-alanine carboxypeptidases	0.798317	0.00194631	0.956653	0.56934
lmo1857	lmo1857	-1.0437	-1.14071	-1.08854	1.12371	hypoyhetical protein	0.286126	0.34248	0.276228	0.194627
lmo1858	lmo1858	-1.16743	-1.3453	-1.33461	-1.09835	dehydogenases and hypothetical proteins	0.000118048	1.95277e-13	1.15251e-12	0.0154407
lmo1859	lmo1859	1.05737	-1.0722	-1.04488	-1.00183	methionine sulfoxide reductase B	0.188079	0.106301	0.64075	0.976242
lmo1860	lmo1860	1.11404	-1.0178	-1.09545	-1.03236	methionine sulfoxide reductase A	0.00195224	0.660155	0.0146641	0.384921
lmo1861	lmo1861	1.09656	-1.01798	1.115	1.05964	hypothetical protein	0.107828	0.861171	0.335634	0.531868
lmo1862	lmo1862	1.07624	1.00847	1.0622	1.0079	hypothetical protein	0.289569	0.963323	0.384007	0.928533
lmo1863	lmo1863	1.08198	1.05281	1.19418	1.1187	hypothetical protein	0.201167	0.400273	0.00304408	0.0666062
lmo1864	lmo1864	1.15908	-1.31242	1.16668	1.1979	hemolysinIII proteins- putative integral membrane protein	0.201185	0.0353193	0.179258	0.1151
lmo1865	lmo1865	1.15603	-1.18241	1.3184	-1.00131	hypothetical protein	0.149322	0.118802	0.00435668	0.98996
lmo1866	lmo1866	1.09468	-1.27246	1.18781	-1.0232	hypothetical protein	0.400104	0.037051	0.100804	0.835783
lmo1867	lmo1867	1.21833	-1.08253	1.6125	1.26634	pyruvate phosphate dikinase	0.128524	0.563747	7.79515e-05	0.0666386
lmo1868	lmo1868	-1.00372	1.11648	1.08829	1.11751	hypothetical protein	0.986167	0.65854	0.810486	0.594013
lmo1869	lmo1869	-1.16855	1.11951	1.03686	1.14201	conserved hypothetical proteins- putative integral membrane protein	0.277492	0.392723	0.84514	0.319553
lmo1870	lmo1870	1.39949	1.07215	1.19591	-1.05666	alkaline phosphatase	0.0410986	0.69407	0.299005	0.7673
lmo1871	lmo1871	-1.05864	-1.11578	1.07353	1.09665	phosphoglucomutases	0.434399	0.133069	0.693839	0.464951
lmo1872	lmo1872	-1.38573	-1.98102	-1.31096	-1.29332	methyltransferases	0.017063	4.67115e-06	0.0438122	0.0555214
lmo1873	lmo1873	1.00524	-1.30015	-1.06737	-1.03632	dihydrofolate reductases	0.919426	1.58612e-06	0.547596	0.49441
lmo1875	lmo1875	-1.03791	-1.50573	-1.27232	-1.14933	putative ABC transporters ATP-binding protein	0.397625	2.28864e-17	2.0494e-07	0.00395006
lmo1877	lmo1877	-1.07254	-1.29842	-1.08477	-1.00615	formyl-tetrahydrofolate synthetase N-terminal part	0.181256	1.56211e-07	0.0710841	0.929591
lmo1878	lmo1878	-1.00768	-1.29155	1.11707	1.08428	manganese transport transcriptional regulator	0.896814	3.79758e-05	0.363622	0.160736
lmo1880	lmo1880	1.38699	1.25494	1.06805	1.10691	RNase HI	0.00117572	0.0255662	0.538234	0.389039
lmo1881	lmo1881	-1.16675	-1.70208	-1.10914	-1.02648	5-3 exonuclease	0.00013156	1.94869e-33	0.0539174	0.516616
lmo1883	lmo1883	-1.91325	-1.33573	-1.39401	-1.80854	chitinases	0.0843279	0.31993	0.263258	0.0637274
lmo1884	lmo1884	-1.45584	-2.7256	-1.82959	-2.64501	xanthine permeases	6.16151e-10	6.68063e-41	6.58581e-21	6.50229e-23
lmo1885	lmo1885	-1.54224	-3.15172	-1.94062	-2.56324	xanthine phosphoribosyltransferase	0.00023283	1.56422e-13	8.67686e-07	3.07513e-06
lmo1886	lmo1886	-1.0264	-1.17491	-1.07808	-1.0456	probable thermostable carboxypeptidases	0.621921	0.00284566	0.262035	0.629229
lmo1887	lmo1887	-1.00886	-1.09157	-1.07793	1.0162	hypothetical protein	0.888067	0.1677	0.404068	0.803041
lmo1888	lmo1888	1.09736	1.45263	1.12859	1.22458	hypothetical protein	0.0926717	4.57212e-12	0.0406388	0.209713
lmo1889	lmo1889	-1.04604	-1.17	-1.36943	-1.28887	hypothetical protein	0.518782	0.0267873	0.00436212	0.000568543
lmo1890	lmo1890	1.04364	-1.13054	-1.15385	-1.09941	hypothetical protein	0.513374	0.0682025	0.514049	0.419459
lmo1893	lmo1893	1.10216	-1.02812	1.03832	1.07655	hypothetical protein	0.0869634	0.631708	0.559043	0.448315
lmo1898	lmo1898	1.00992	-1.16787	1.08744	1.22568	hypothetical protein	0.843787	0.0289606	0.0232642	0.00904706
lmo1903	lmo1903	-1.16033	-1.36901	-1.14853	-1.11206	thioredoxin	0.174168	0.0147301	0.202778	0.326517
lmo1908	lmo1908	-1.08239	-1.28408	-1.55531	-1.37133	hypothetical protein	0.0945911	2.1586e-05	2.70359e-16	9.53981e-10
lmo1909	lmo1909	-1.06858	-1.32701	-1.30066	-1.23559	hypothetical protein	0.50634	0.00669845	0.012004	0.041226
lmo1910	lmo1910	-1.11879	-1.35313	-1.26185	-1.11588	oxidoreductases	0.324056	0.0105073	0.0468427	0.335189
lmo1911	lmo1911	-1.12145	-1.385	-1.20826	-1.08178	unknown proteins hypothetical sensory transduction histidine kinase	0.283608	0.0040232	0.277571	0.45722
lmo1912	lmo1912	-1.10125	-1.27536	-1.17377	-1.16552	unknown proteins hypothetical sensory transduction histidine kinase	0.248151	0.0202002	0.198605	0.0707154
lmo1913	lmo1913	-1.13444	-1.21365	-1.16618	-1.09304	hypothetical protein	0.122506	0.0183228	0.164296	0.271625
lmo1914	lmo1914	1.16348	-1.10765	-1.01683	1.3209	hypothetical protein	0.0355072	0.177039	0.839341	0.00518861
lmo1915	lmo1915	-1.09615	-1.46738	-1.01344	1.11472	malate dehydrogenase	0.281056	2.45352e-05	0.916208	0.180014
lmo1916	lmo1916	-1.01222	-1.2737	-1.02123	1.17747	peptidase	0.883196	0.00522859	0.889196	0.0390329
lmo1918	lmo1918	-1.08006	1.01145	-1.15134	-1.06014	hypothetical protein	0.379858	0.867184	0.0486142	0.500371
lmo1919	lmo1919	1.3074	-1.35047	-1.11228	-1.18903	hypothetical protein	1.33951e-06	1.27086e-06	0.396851	0.00141254
lmo1920	lmo1920	-1.06611	-1.30536	-1.58981	-1.24278	hypothetical protein	0.349905	0.000185836	7.52097e-07	0.0022845
lmo1921	lmo1921	1.0202	-1.15538	-1.32713	-1.24173	hypothetical protein	0.77363	0.0510746	0.00370497	0.00469318
lmo1922	lmo1922	-1.02013	-1.07927	-1.28039	-1.17694	hypothetical protein	0.634105	0.068795	2.30015e-08	0.0167652
lmo1926	lmo1926	-1.2784	-1.37091	-1.24527	-1.16975	chorismate mutase	0.0183264	0.000214801	0.00884509	0.079081
lmo1930	lmo1930	-1.13834	-1.29335	-1.38402	-1.11289	heptaprenyl diphosphate synthase component II menaquinone biosynthesis	0.00179125	1.28156e-09	6.35274e-07	0.0095352
lmo1932	lmo1932	-1.20601	-1.46952	-1.60786	-1.29047	heptaprenyl diphosphate synthase component I	7.3171e-05	5.16694e-15	9.09302e-21	1.1366e-07
lmo1935	lmo1935	-1.07457	-1.01761	1.00143	1.06331	protein-tyrosine-serine phosphatase	0.443351	0.848399	0.987528	0.498767
lmo1940	lmo1940	-1.03548	-1.14962	-1.17302	-1.06832	asparaginase	0.414856	0.00129929	0.225269	0.388174
lmo1941	lmo1941	1.08867	-1.07591	1.04933	1.07684	hypothetical protein	0.180578	0.278416	0.501252	0.245545
lmo1943	lmo1943	-1.06883	-1.2838	1.03001	1.38518	hypothetical protein	0.471656	0.00910739	0.836415	0.000104594
lmo1944	lmo1944	1.12573	-1.00587	1.34928	1.10152	ferredoxin	0.264212	0.956783	0.118288	0.441773
lmo1945	lmo1945	-1.0406	1.21171	-1.50848	-1.84685	hypothetical protein	0.784116	0.163417	0.0566328	8.38178e-05
lmo1946	lmo1946	1.18221	1.09795	1.08128	1.19967	similar to acyl-CoA hydrolase	0.031178	0.230813	0.506611	0.0187074
lmo1949	lmo1949	-1.01576	1.05031	1.1104	1.05948	hypothetical protein	0.803649	0.421044	0.336562	0.349409
lmo1950	lmo1950	-1.05872	-1.00889	-1.00817	1.01958	hypothetical protein	0.448568	0.903947	0.912555	0.792941
lmo1955	lmo1955	1.27839	1.51412	1.22058	1.34467	integrase-recombinase	5.5441e-07	0	2.63391e-05	0.00287281
lmo1959	lmo1959	-1.07768	-1.01043	-1.15479	1.13588	ferrichrome binding protein	0.044771	0.781511	0.000140594	0.00032507
lmo1961	lmo1961	1.04705	-1.11535	-1.1134	1.09618	oxidoreductases	0.154339	0.000987443	0.00205405	0.00401867
lmo1962	lmo1962	1.13172	1.05622	1.2712	1.01064	transcription regulators TetR family	0.165623	0.424506	0.0823816	0.880235
lmo1963	lmo1963	1.15464	1.0558	1.40938	1.26011	hypothetical protein	0.169799	0.552436	6.57784e-05	0.00918981
lmo1964	lmo1964	1.11493	1.02481	1.36257	1.15956	ABC transporter- ATP-binding protein	0.0979124	0.711262	6.90702e-07	0.0230037
lmo1965	lmo1965	-1.0039	-1.20736	1.16257	1.1594	hypothetical protein	0.967083	0.159234	0.0953051	0.103253
lmo1966	lmo1966	1.35189	-1.01276	-1.04916	-1.05998	hypothetical protein	1.02767e-08	0.913083	0.401104	0.311392
lmo1967	lmo1967	1.3008	-1.08977	-1.08248	-1.12065	toxic ion resistance proteins	7.16917e-07	0.267725	0.168271	0.0506082
lmo1968	lmo1968	1.77759	1.09534	2.15741	-1.26163	creatinine amidohydrolases	0.0857856	0.805674	0.0158435	0.568934
lmo1969	lmo1969	1.5013	-1.04358	2.62386	1.22217	2-keto-3-deoxygluconate-6-phosphate aldolase	0.289383	0.922546	0.045447	0.623964
lmo1970	lmo1970	1.77439	1.56566	4.57491	1.38903	putative phosphotriesterase related proteins	0.245897	0.370324	0.000137846	0.530091
lmo1972	lmo1972					pentitol PTS system enzyme II B component	0.00457349	0.0276807	0.0353103	0.00134033
lmo1973	lmo1973	2.204	2.13357	3.47569	1.037	PTS system enzyme II A component	0.0959489	0.0711841	0.0011182	0.942954
lmo1974	lmo1974	1.79543	1.39353	1.37807	-1.06355	transcription regulators- GntR family	1.16176e-11	0.00022845	0.000445339	0.562158
lmo1975	lmo1975	-1.07262	-1.41519	1.26715	1.29342	DNA polymerase IV	0.319552	5.26645e-06	0.00237495	0.000617249
lmo1976	lmo1976	1.04224	-1.22435	-1.03057	1.03576	oxidoreductase	0.561507	0.00286593	0.690111	0.706552
lmo1977	lmo1977	1.10745	-1.19505	-1.11381	-1.00681	hypothetical protein	0.16412	0.0219461	0.161746	0.928297
lmo1978	lmo1978	1.04947	-1.36894	-1.41704	-1.16111	glucose-6-phosphate 1-dehydrogenase	0.308089	1.68885e-10	0.000603477	0.0732555
lmo1979	lmo1979	1.06465	-1.02815	1.19215	1.22197	hypothetical protein	0.467267	0.792527	0.035121	0.016144
lmo1980	lmo1980	-2.04485	-1.45957	1.35566	-1.04767	hypothetical protein	0.0054153	0.0606079	0.0746131	0.88266
lmo1981	lmo1981	-1.05292	-1.32632	-1.0427	-1.13277	hypothetical protein	0.531706	0.00109493	0.765955	0.371173
lmo1982	lmo1982	1.08498	-1.38715	1.00975	-1.02292	hypothetical protein	0.430481	0.00396162	0.948039	0.831038
lmo1992	lmo1992	-2.28217	-2.45094	-2.71272	-3.99	alpha-acetolactate decarboxylase	0.00165815	0.000954279	0.000423687	3.78155e-05
lmo1994	lmo1994	1.0387	1.08602	1.19102	1.19075	transcription regulators LacI family	0.63847	0.294932	0.0246066	0.0254946
lmo1996	lmo1996	-1.02424	-1.2807	-1.10292	-1.00254	transcription repressor of dra-nupC-pdp operon DeoR	0.827146	0.039606	0.450426	0.981455
lmo1997	lmo1997	-1.02713	1.45686	5.42181	-1.08088	PTS mannose-specific enzyme IIA component	0.959104	0.4147	6.28195e-07	0.883245
lmo1998	lmo1998	1.45876	1.25516	4.65704	1.16011	opine catabolism protein	0.230624	0.479492	2.088e-10	0.655507
lmo1999	lmo1999	2.05784	1.36761	7.38787	1.24242	weakly glucosamine-fructose-6-phosphate aminotransferase	0.104871	0.515346	2.44389e-09	0.664598
lmo2000	lmo2000	1.39011	-1.11528	3.66487	1.55027	PTS mannose-specific enzyme IID component	0.469774	0.817725	0.000159261	0.295859
lmo2001	lmo2001	1.29198	-1.10972	2.21545	-1.30342	PTS mannose-specific enzyme IIC component	0.345279	0.719282	0.000731781	0.386357
lmo2002	lmo2002	-1.32931	1.14085	3.34526	1.21808	PTS mannose-specific enzyme IIB component	0.491864	0.719536	3.04939e-05	0.590559
lmo2003	lmo2003	1.18232	1.11176	2.37201	-1.10984	transcription regulator GntR family	0.701728	0.833103	0.0151776	0.826562
lmo2004	lmo2004	1.08757	1.33993	2.3434	1.42072	transcription regulator GntR family	0.7597	0.254482	0.000190425	0.172321
lmo2005	lmo2005	-1.18281	-1.06089	-1.26425	-1.22137	oxidoreductase	0.356172	0.735007	0.203602	0.275864
lmo2007	lmo2007	-1.12576	-1.27555	-1.23653	1.22419	weakly putative sugar-binding lipoproteins	0.627299	0.328178	0.393872	0.369148
lmo2008	lmo2008	-1.08079	-1.27703	1.0484	1.18978	putative ABC transporter- permease protein	0.790763	0.417925	0.867077	0.527549
lmo2009	lmo2009	-1.23542	-2.00301	-1.31815	-1.16968	putative transport system integral membrane protein	0.470149	0.0354631	0.352001	0.58716
lmo2010	lmo2010	-1.23981	-1.94359	-1.46043	-1.04137	two-component response regulator	0.358208	0.0110549	0.119694	0.856241
lmo2011	lmo2011	-1.16528	-1.95395	-1.48283	-1.15923	two-component sensor histidine kinase	0.479414	0.00647448	0.0862124	0.493994
lmo2012	lmo2012	-1.61018	-1.98847	-2.16327	-2.09402	hypothetical protein	0.211777	0.0860129	0.0614957	0.0714734
lmo2013	lmo2013	-1.13721	-1.52005	-1.29636	-1.08883	hypothetical protein	0.549782	0.0736072	0.271975	0.688219
lmo2014	lmo2014	-1.04568	-1.64112	-1.64217	-1.11289	putative sugar hydrolases	0.823105	0.02599	0.0270171	0.598336
lmo2015	lmo2015	-1.26721	-1.33798	-1.08581	-1.12415	alpha-mannosidase	0.432817	0.336209	0.775619	0.689347
lmo2017	lmo2017	-1.08787	-1.30256	-1.02052	-1.12306	hypothetical protein	0.216537	0.000179419	0.761019	0.0912543
lmo2021	lmo2021	1.15666	-1.11476	1.09512	1.10442	hypothetical protein	0.11476	0.26312	0.428401	0.287333
lmo2022	lmo2022	1.2661	-1.2841	1.09273	1.26117	a NifS-like protein required for NAD biosynthesis	0.164989	0.187657	0.613187	0.242955
lmo2026	lmo2026	1.22413	-1.41012	1.11098	1.26665	peptidoglycan binding protein	0.512429	0.32709	0.738189	0.440246
lmo2027	lmo2027	-1.30265	-1.41759	-1.3702	-1.44439	putative cell surface protein- internalin proteins	0.0871228	0.0255379	0.0484585	0.0206381
lmo2028	lmo2028	-1.14402	-1.25857	-1.2258	-1.57226	hypothetical protein	0.0856432	0.000332782	0.407252	5.89107e-11
lmo2029	lmo2029	-1.05485	-1.01634	1.03865	1.01969	hypothetical protein	0.352442	0.790994	0.636824	0.746778
lmo2030	lmo2030	-1.02602	1.00991	1.0174	-1.07793	hypothetical protein	0.649662	0.82994	0.709317	0.11461
lmo2031	lmo2031	-1.05143	-1.18321	-1.0767	-1.09083	hypothetical protein	0.20229	2.6408e-05	0.157524	0.0285629
lmo2042	lmo2042	1.12918	-1.13059	1.129	1.24564	cell division protein MraZ	0.00611424	0.153084	0.0523008	0.05889
lmo2043	lmo2043	-1.0484	-1.1148	1.0642	1.1843	integral membrane proteins	0.81214	0.585753	0.746744	0.36946
lmo2044	lmo2044	-1.07852	-1.31952	-1.13836	-1.18053	transporter binding proteins	0.496901	0.0166763	0.248768	0.145102
lmo2045	lmo2045	-1.05612	-1.0382	1.27413	-1.1127	hypothetical protein	0.662448	0.760288	0.0361825	0.415884
lmo2046	lmo2046	-1.02959	1.15644	1.04525	1.05817	2-dehydropantoate 2-reductase	0.765769	0.112351	0.64228	0.552609
lmo2048	lmo2048	1.02924	1.3063	-1.12222	-1.13713	hypothetical protein	0.669583	0.00160805	0.459688	0.0968479
lmo2049	lmo2049	1.07919	-1.05279	-1.05895	-1.15082	hypothetical protein	0.500421	0.655331	0.622807	0.239756
lmo2050	lmo2050	1.15579	1.18886	-1.14953	-1.25009	excinuclease ABC subunit A	0.221565	0.117409	0.248801	0.0717802
lmo2051	lmo2051	-1.1316	-1.27133	-1.25814	-1.17812	weakly proteases	0.124503	0.003397	0.00532849	0.0438758
lmo2053	lmo2053	-1.05391	-1.14311	-1.10589	-1.10357	hypothetical protein	0.649894	0.260324	0.474411	0.402875
lmo2054	lmo2054	1.17637	-1.15956	-1.00066	1.00803	hypothetical protein	0.000203848	0.00115704	0.997309	0.851165
lmo2055	lmo2055	1.0944	-1.35079	-1.15547	-1.12977	hypothetical protein	0.130268	0.000146161	0.404477	0.0364371
lmo2056	lmo2056	-1.06863	-1.29282	-1.32731	-1.30039	hypothetical protein	0.474348	0.00969229	0.00491121	0.0086495
lmo2059	lmo2059	1.03802	-1.00812	1.07785	1.12577	potassium channel subunit	0.700257	0.933367	0.432878	0.258016
lmo2060	lmo2060	-1.10991	-1.45753	-1.56483	-1.26821	hypothetical protein	0.148166	8.66697e-07	0.0142017	0.00813515
lmo2061	lmo2061	-1.05101	-1.35713	-1.57657	-1.20801	hypothetical protein	0.353652	2.98454e-07	0.00216895	0.00273461
lmo2062	lmo2062	-1.1279	-1.53582	-1.84874	-1.42353	copper export proteins	0.223464	2.08131e-07	9.75665e-05	0.000324972
lmo2063	lmo2063	-1.31777	1.24985	1.31263	1.22557	hypothetical protein	0.0674633	0.0886912	0.0376576	0.128199
lmo2065	lmo2065	1.03443	-1.02658	1.14853	1.17303	hypothetical protein	0.747108	0.802944	0.173779	0.116843
lmo2066	lmo2066	-1.11386	-1.25562	1.04488	-1.31918	hypothetical protein	0.719721	0.407123	0.865083	0.326872
lmo2067	lmo2067	-2.01808	-1.10689	-1.08531	-1.36914	conjugated bile acid hydrolase	0.000282363	0.52105	0.737594	0.418198
lmo2070	lmo2070	1.01484	1.09742	-1.03604	-1.08465	hypothetical protein	0.938548	0.577785	0.845836	0.654058
lmo2071	lmo2071	-1.17438	-1.08864	-1.17586	-1.24716	hypothetical protein	0.196403	0.480623	0.191431	0.0805577
lmo2072	lmo2072	-1.04894	1.04183	-1.26491	-1.30589	redox-sensing transcriptional repressor Rex	0.494557	0.410777	0.0854605	3.9493e-15
lmo2073	lmo2073	-1.09463	-1.46516	-1.07437	-1.08309	ABC transporter ATP-binding protein	0.188323	1.90716e-07	0.292412	0.244319
lmo2074	lmo2074	-1.139	-1.33323	-1.01552	-1.05236	hypothetical protein	0.168145	0.0102189	0.834547	0.494785
lmo2075	lmo2075	-1.06058	-1.3108	-1.15361	-1.0706	putative DNA-binding-iron metalloprotein-AP endonuclease	0.139557	2.48058e-09	0.000421402	0.0874075
lmo2076	lmo2076	-1.08827	-1.43199	-1.18353	-1.10835	ribosomal protein alanine acetyltransferase	0.0223223	6.76208e-20	7.78122e-06	0.00568765
lmo2077	lmo2077	-1.11473	-1.36522	-1.18958	-1.06583	glycoprotease	0.102202	1.87512e-07	0.000377529	0.370242
lmo2078	lmo2078	1.06253	-1.22059	-1.07262	1.00298	hypothetical protein	0.449722	0.00447556	0.613902	0.957701
lmo2079	lmo2079	-1.2599	1.11622	1.28154	1.01449	hypothetical protein	0.126207	0.405575	0.118208	0.944639
lmo2080	lmo2080	1.37402	1.43024	1.24297	1.19831	hypothetical protein	1.74775e-05	6.94579e-07	0.096774	0.0731154
lmo2081	lmo2081	1.10789	-1.11214	1.05419	1.02197	camphor resistance protein CrcB	0.4892	0.497724	0.744044	0.886258
lmo2082	lmo2082	-1.07657	-1.10862	-1.02616	-1.03406	camphor resistance protein CrcB	0.426782	0.264028	0.777479	0.715585
lmo2083	lmo2083	1.12922	1.02938	1.07656	1.07376	hypothetical protein	0.269544	0.735882	0.389396	0.601813
lmo2084	lmo2084	1.05515	-1.02434	-1.039	1.00089	hypothetical protein	0.709678	0.868573	0.794959	0.995165
lmo2085	lmo2085	-2.94025	-1.88995	-1.87181	-1.95517	peptidoglycan binding protein	2.74504e-06	0.000604562	0.0172969	0.0501176
lmo2086	lmo2086	1.32882	1.18285	1.32934	1.33439	weakly transcription regulators	0.168052	0.370998	0.122606	0.119102
lmo2087	lmo2087	1.87068	1.39536	1.14655	1.09315	hypothetical protein	0.000133442	0.0300234	0.472245	0.616428
lmo2088	lmo2088	2.16313	1.47651	1.12059	-1.03465	transcription regulators	1.57412e-07	4.46483e-05	0.318465	0.760643
lmo2089	lmo2089	1.03087	1.5632	-1.02855	1.15141	lipases	0.462805	0	0.613678	0.238069
lmo2093	lmo2093	-1.83829	-1.46764	-1.04831	-1.10625	hypothetical protein	0.158078	0.338746	0.924844	0.788828
lmo2094	lmo2094	-1.32084	1.04006	-1.05098	1.40907	L-fuculose-phosphate aldolase	0.69735	0.951846	0.94107	0.575764
lmo2095	lmo2095	1.14573	-1.07641	1.60754	1.18242	1-phosphofructokinase	0.379468	0.687378	0.0164306	0.191775
lmo2096	lmo2096	1.1118	-1.30245	-1.38768	-1.01853	PTS system galactitol-specific enzyme IIC component	0.694648	0.367367	0.275722	0.947456
lmo2097	lmo2097	-1.08704	1.10406	-1.35752	-1.14935	PTS system galactitol-specific enzyme IIB component	0.813506	0.806732	0.412656	0.698164
lmo2098	lmo2098	1.17044	-1.05787	-1.03003	-1.02393	PTS system galactitol-specific enzyme IIA component	0.77528	0.92189	0.958951	0.972555
lmo2099	lmo2099	1.03158	1.18782	1.01479	1.07662	transcription antiterminator	0.939467	0.658589	0.971394	0.855384
lmo2100	lmo2100	-1.17436	-1.14443	-1.59557	-1.46607	transcriptional regulator GntR family and to aminotransferase MocR-like	0.321495	0.398558	0.0450248	0.0399048
lmo2101	lmo2101	-1.13455	-1.18985	-1.58181	-1.27377	pyridoxal biosynthesis lyase PdxS	2.92013e-06	0.0339298	0.00433355	0.00418951
lmo2102	lmo2102	-1.08965	-1.13991	-1.49334	-1.21974	glutamine amidotransferase subunit PdxT	0.252124	0.277572	0.0162415	0.0154079
lmo2104	lmo2104	2.17178	2.03984	3.16302	4.18552	hypothetical protein	0.0354741	0.0617519	0.000634535	5.9594e-08
lmo2105	lmo2105	2.19492	2.05476	4.10978	5.35165	ferrous iron transport protein B	8.64675e-05	0.000530897	0	0
lmo2106	lmo2106	1.0435	-1.29015	-1.0151	1.099	hypothetical protein	0.694625	0.0276108	0.891264	0.378154
lmo2107	lmo2107	-1.073	1.01898	-1.05185	1.0279	transcriptional regulator DeoR family	0.673663	0.907232	0.760473	0.867644
lmo2108	lmo2108	1.01442	-1.02186	1.01829	1.17716	N-acetylglucosamine-6-phosphate deacetylase	0.92068	0.879955	0.899177	0.239411
lmo2109	lmo2109	1.09092	1.02333	1.11295	1.20144	hydrolase	0.453072	0.842694	0.351663	0.10525
lmo2110	lmo2110	1.02827	1.0853	1.14354	1.15882	mannnose-6 phospate isomerase	0.535764	0.126949	0.00212624	0.000747589
lmo2111	lmo2111	-1.13218	-1.15419	1.04283	-1.00322	FMN-containing NADPH-linked nitro-flavin reductase	0.0677657	0.0731055	0.518118	0.961086
lmo2112	lmo2112	1.06496	-1.05853	1.13609	1.17782	hypothetical protein	0.586353	0.610186	0.230585	0.104706
lmo2113	lmo2113	1.12929	-1.22945	1.03046	1.32543	putative heme peroxidase	0.172108	0.000102671	0.887165	7.99568e-09
lmo2114	lmo2114	1.06533	-1.5487	-1.38546	-2.09059	ABC transporter ATP-binding protein	0.292066	3.50147e-12	0.00829036	2.55859e-06
lmo2115	lmo2115	1.22193	-1.4648	-1.14961	-1.54982	ABC transporter permease	0.00359359	1.94882e-07	0.0443162	6.83989e-07
lmo2116	lmo2116	-1.00681	-1.33363	1.12551	-1.23963	hypothetical protein	0.96475	0.0811742	0.42316	0.188002
lmo2117	lmo2117	1.10722	1.00948	1.12815	-1.41933	hypothetical protein	0.569525	0.958352	0.496882	0.0816429
lmo2119	lmo2119	1.43724	-1.23956	1.00984	1.15964	hypothetical protein	2.96652e-13	6.45896e-08	0.794456	4.62805e-05
lmo2120	lmo2120	1.54856	-1.13731	1.09371	1.20497	hypothetical protein	8.8265e-12	0.0199476	0.089634	0.000315908
lmo2121	lmo2121	1.35425	1.70743	1.59076	1.57307	maltose phosphorylase	0.418348	0.393951	0.391267	0.382854
lmo2122	lmo2122	1.25142	1.71575	1.3251	1.77411	maltodextrose utilization protein MalA	0.571532	0.370936	0.698688	0.346868
lmo2123	lmo2123	1.33848	1.95526	1.68252	1.97489	maltodextrin ABC-transport system permease	0.5253	0.236743	0.48735	0.181843
lmo2124	lmo2124	1.11809	1.84571	1.36759	1.81799	maltodextrin ABC-transport system permease	0.773691	0.413321	0.623417	0.460671
lmo2125	lmo2125	1.35209	2.53796	2.13475	2.32321	maltose-maltodextrin ABC-transporter binding protein	0.646048	0.323147	0.422772	0.348021
lmo2126	lmo2126	1.3105	1.8906	1.57899	2.27334	maltogenic amylase	0.672874	0.359428	0.564479	0.367083
lmo2127	lmo2127	1.11408	1.0585	1.09735	1.0757	hypothetical protein	0.30636	0.6881	0.419707	0.49347
lmo2128	lmo2128	-1.02785	-1.12242	-1.1244	1.102	transcription regulator- LacI family	0.779453	0.243547	0.240758	0.307135
lmo2129	lmo2129	-1.10669	1.1567	1.27437	1.30158	hypothetical protein	0.152195	0.19412	0.334618	2.15427e-07
lmo2130	lmo2130	-1.10704	1.26842	1.02252	1.26454	hypothetical protein	0.351423	0.016066	0.832463	0.0689039
lmo2131	lmo2131	-1.87812	-1.70976	-2.53235	-1.30925	hypothetical protein	0.263651	0.324493	0.128966	0.598511
lmo2132	lmo2132	-1.85971	-1.37123	-1.59103	-1.44501	hypothetical protein	0.141235	0.410712	0.249455	0.350079
lmo2133	lmo2133	1.18039	1.26321	1.03538	1.03862	fructose-1-6-biphosphate aldolase type II	0.768287	0.668397	0.953082	0.948017
lmo2134	lmo2134	1.32034	-1.58583	-2.86127	-1.3013	fructose-1-6-biphosphate aldolase type II	0.649419	0.527765	0.226067	0.706877
lmo2135	lmo2135	-1.03177	-1.18092	-1.70572	-1.02631	PTS system- fructose-specific enzyme IIC component	0.972396	0.857305	0.602824	0.977058
lmo2136	lmo2136	-2.50804	-1.1139	-3.05323	1.70965	PTS system- fructose-specific enzyme IIB component	0.47844	0.916317	0.415821	0.546928
lmo2137	lmo2137	1.19349	2.4525	1.37243	3.5802	PTS system- fructose-specific enzyme IIA component	0.884941	0.377127	0.787303	0.181188
lmo2138	lmo2138	-1.46931	1.00405	-1.98915	-1.29467	transcription regulator	0.700011	0.996378	0.52502	0.789187
lmo2139	lmo2139	-1.02196	-1.72962	-1.04203	1.17599	ABC transporter ATP-binding protein	0.823729	7.73645e-07	0.673113	0.159486
lmo2140	lmo2140	-1.13451	-1.95781	-1.16337	1.05154	ABC transporter membrane protein	0.180646	5.06395e-10	0.109408	0.577327
lmo2141	lmo2141	-1.06317	-1.70143	-1.00267	1.25572	hypothetical protein	0.599841	5.20728e-05	0.981438	0.11764
lmo2142	lmo2142	-1.00332	-1.03005	1.15356	1.25478	hypothetical protein	0.971385	0.774498	0.243113	0.0178825
lmo2143	lmo2143	-1.22408	1.07129	-1.05766	-1.32937	weakly mannose-6-phosphate isomerase	0.357985	0.733698	0.790521	0.205312
lmo2144	lmo2144	1.00861	-1.05108	1.16223	1.10289	transcription regulator GntR family	0.939361	0.65881	0.165108	0.374265
lmo2145	lmo2145	-1.07391	-1.2046	-1.14405	-1.07803	hypothetical protein	0.618471	0.20116	0.353285	0.600146
lmo2146	lmo2146	1.07027	-1.30964	1.16005	1.02763	transcription regulator LysR family	0.596113	0.0506837	0.485627	0.833292
lmo2147	lmo2147	-1.50827	-1.05056	1.12072	-1.08818	hypothetical protein	0.00321999	0.693761	0.347634	0.52484
lmo2148	lmo2148	-1.00257	1.05945	1.09165	1.06345	hypothetical protein	0.980109	0.563772	0.377869	0.596385
lmo2149	lmo2149	1.27698	1.09161	1.39382	1.57213	hypothetical protein	0.00404449	0.314292	0.0162428	2.37516e-07
lmo2150	lmo2150	1.44722	1.20217	1.65216	1.20521	hypothetical protein	0.000111382	0.0677981	0.00234765	0.140387
lmo2151	lmo2151	1.8138	1.26683	1.82577	2.33497	hypothetical protein	0.000662325	0.247777	0.0094389	0.000263178
lmo2152	lmo2152	1.05983	-1.02136	-1.00231	-1.03329	thioredoxin	0.298203	0.693284	0.971175	0.712406
lmo2153	lmo2153	-1.01047	-1.25848	-1.18221	-1.15353	flavodoxin	0.720372	1.05585e-11	2.72574e-09	0.0256561
lmo2155	lmo2155	-1.01898	-1.26633	-1.22014	-1.16299	ribonucleotide-diphosphate reductase subunit alpha	0.621377	3.12321e-09	5.67732e-07	0.0699034
lmo2156	lmo2156	1.50918	1.651	1.18223	-1.55374	hypothetical protein	0	4.9729e-07	0.00387071	0.000290639
lmo2158	lmo2158	-3.5484	1.02206	-2.14727	-2.14017	YwmG protein	1.56578e-06	0.924772	0.080281	0.0120954
lmo2159	lmo2159	1.22045	1.30684	1.4194	1.27936	oxidoreductase	0.402708	0.245528	0.125193	0.347032
lmo2160	lmo2160	1.11616	1.38295	1.56834	1.52319	hypothetical protein	0.727624	0.314271	0.119675	0.150753
lmo2161	lmo2161	1.36235	1.62451	1.66201	1.38268	hypothetical protein	0.29062	0.0786604	0.0672646	0.266562
lmo2162	lmo2162	1.03625	1.1427	1.46364	1.12722	hypothetical protein	0.906198	0.64619	0.168194	0.685813
lmo2163	lmo2163	1.29804	1.62119	1.76054	1.48445	oxidoreductase	0.326708	0.051407	0.0416754	0.12523
[truncated: 995 more rows]
